# Supplementary material for: Genomic surveillance of invasive Streptococcus pneumoniae isolates in the period pre-PCV10 and post-PCV10 introduction in Brazil
Source: Microb Genom. 2021 Oct 5;7(10):000635. doi: 10.1099/mgen.0.000635 (PMC8627213; doi:10.1099/mgen.0.000635)
Supplement: Supplementary material 2 [file mgen-7-0635-s002.xlsx]

## Sheet: microreact-project-GPS_Brazil-d
Colunas1	ID	Public.name	ERR	ERS	GPSC	GPSC_type	GPSC_status	In_Silico_St	MLST.profile	CC	In_Silico_Serotype	Pheno_Serotype_Method	pheno_serotype	Phenotype_serotype_vs_geno_serotype	Vaccine_Period	Vaccine_Status	PCV10_Status	Country	Region	City	latitude	longitude	Year	Month	Age_group	Clinical_Manifest	Source	Ast_Penicillin	Penicillin	Penicillin_NCBI_meningitis_cutoff	Ast_Chloramphenicol	Chloramphenicol	Chloramphenicol_CLSI	Ast_Erythromycin	Erythromycin	Erythromycin_CLSI	Ast_Tetracycline	Tetracycline	Tetracycline_CLSI	Ast_Trim_Sulfa	Trim_Sulfa	Trim_Sulfa_CLSI	Ast.Clindamycin	Clindamycin	Clindamycin_CLSI	Ast.Vancomycin	Vancomycin	Vancomycin_CLSI	Ast.Levofloxacin
1	21127_1#157	GPS_BR_0011_08	ERR1788354	ERS1299682	95	intermediate	NVT	5063	25-31-4-5-32-28-44	CC241	18A	QUELLUNG	18A	CONCORDANT	Pre-PCV	NVT	NVT	Brazil	SP	CAMPINAS	-229056	-470608	2008	JAN	>=5	Disease	BLOOD	Broth dilution	S (CLSI non-meningitis)	unknown	Disc diffusion	S (CLSI)	S	Disc diffusion	S (CLSI)	S	Disc diffusion	R (CLSI)	R	Disc diffusion	S (CLSI)	S	Disc diffusion	S	S	Disc diffusion	S	S	Disc diffusion
2	21127_1#158	GPS_BR_0018_08	ERR1788355	ERS1299460	70	intermediate	VT	7026	24-5-1-1-15-12-43	ST7026	4	QUELLUNG	4	CONCORDANT	Pre-PCV	PCV7	VT	Brazil	MG	UBERLANDIA	-189188	-482768	2008	JAN	>=5	Disease	BLOOD	Broth dilution	S (CLSI non-meningitis)	unknown	Disc diffusion	S (CLSI)	S	Disc diffusion	S (CLSI)	S	Disc diffusion	S (CLSI)	S	Disc diffusion	S (CLSI)	S	Disc diffusion	S	S	Disc diffusion	S	S	Disc diffusion
3	21127_1#159	GPS_BR_0021_08	ERR1788356	ERS1299793	18	Dominant	VT/NVT	2258	25-59-4-1-1-80-14	ST2258	16F	QUELLUNG	16F	CONCORDANT	Pre-PCV	NVT	NVT	Brazil	MG	UBERLANDIA	-189188	-482768	2008	JAN	>=5	Disease	BLOOD	Broth dilution	S (CLSI non-meningitis)	unknown	Disc diffusion	S (CLSI)	S	Disc diffusion	S (CLSI)	S	Disc diffusion	S (CLSI)	S	Disc diffusion	S (CLSI)	S	Disc diffusion	S	S	Disc diffusion	S	S	Disc diffusion
4	21127_1#162	GPS_BR_0050_08	ERR1788359	ERS1299462	16	Dominant	VT/NVT	12487	2-5-4-4-6-1-1	CC66	14	QUELLUNG	14	CONCORDANT	Pre-PCV	PCV7	VT	Brazil	PA	BELEM	-14506	-484682	2008	JAN	<5	Disease	BLOOD	Broth dilution	0.25	R	Broth dilution	1	S	Broth dilution	0.03	S	Disc diffusion	S (CLSI)	S	Broth dilution	4	R	Disc diffusion	S	S	Broth dilution	0.5	S	Disc diffusion
5	21127_1#163	GPS_BR_0056_08	ERR1788360	ERS1299875	12	Dominant	NVT	180	7-15-2-10-6-1-22	CC180	3	QUELLUNG	3	CONCORDANT	Pre-PCV	PCV13	NVT	Brazil	PA	BELEM	-14506	-484682	2008	JAN	<5	Disease	BLOOD	Broth dilution	S (CLSI non-meningitis)	unknown	Disc diffusion	S (CLSI)	S	Disc diffusion	S (CLSI)	S	Disc diffusion	S (CLSI)	S	Disc diffusion	S (CLSI)	S	Disc diffusion	S	S	Disc diffusion	S	S	Disc diffusion
6	21127_1#164	GPS_BR_0057_08	ERR1788361	ERS1299463	5	Dominant	VT/NVT	338	7-13-8-6-1-6-8	CC172	23F	QUELLUNG	23F	CONCORDANT	Pre-PCV	PCV7	VT	Brazil	PA	BELEM	-14506	-484682	2008	JAN	<5	Disease	BLOOD	Broth dilution	0.25	R	Broth dilution	1	S	Broth dilution	0.015	S	Disc diffusion	S (CLSI)	S	Broth dilution	0.125	S	Disc diffusion	S	S	Broth dilution	0.25	S	Disc diffusion
7	21127_1#165	GPS_BR_0059_08	ERR1788362	ERS1299684	571	Rare	VT	796	8-4-4-1-53-3-18	ST796	14	QUELLUNG	14	CONCORDANT	Pre-PCV	PCV7	VT	Brazil	PA	BELEM	-14506	-484682	2008	JAN	<5	Disease	BLOOD	Broth dilution	S (CLSI non-meningitis)	unknown	Disc diffusion	S (CLSI)	S	Disc diffusion	S (CLSI)	S	Disc diffusion	S (CLSI)	S	Disc diffusion	R (CLSI)	R	Disc diffusion	S	S	Disc diffusion	S	S	Disc diffusion
8	21127_1#166	GPS_BR_0073_08	ERR1788363	ERS1299464	6	Dominant	VT	162	7-11-10-1-6-8-14	CC156	9V	QUELLUNG	9V	CONCORDANT	Pre-PCV	PCV7	VT	Brazil	SP	RIBEIRAO PRETO	-211783	-478067	2008	JAN	>=5	Disease	CSF	Broth dilution	S (CLSI meningitis)	S	Disc diffusion	S (CLSI)	S	Disc diffusion	S (CLSI)	S	Disc diffusion	S (CLSI)	S	Disc diffusion	R (CLSI)	R	Disc diffusion	S	S	Disc diffusion	S	S	Disc diffusion
9	21127_1#170	GPS_BR_0112_08	ERR1788367	ERS1299466	6	Dominant	VT	156	7-11-10-1-6-8-1	CC156	14	QUELLUNG	14	CONCORDANT	Pre-PCV	PCV7	VT	Brazil	SP	S PAULO	-235507	-466334	2008	FEB	<5	Disease	BLOOD	Broth dilution	4	R	Broth dilution	4	S	Broth dilution	0.06	S	Disc diffusion	S (CLSI)	S	Broth dilution	8	R	Disc diffusion	S	S	Broth dilution	0.5	S	Disc diffusion
10	21127_1#171	GPS_BR_0128_08	ERR1788368	ERS1299849	18	Dominant	VT/NVT	15	1-5-4-5-5-3-8	CC15	14	QUELLUNG	14	CONCORDANT	Pre-PCV	PCV7	VT	Brazil	PE	RECIFE	-80642	-348782	2008	FEB	<5	Disease	CSF	Broth dilution	S (CLSI meningitis)	S	Disc diffusion	S (CLSI)	S	Disc diffusion	R (CLSI)	R	Disc diffusion	R (CLSI)	R	Disc diffusion	R (CLSI)	R	Disc diffusion	R	R	Disc diffusion	S	S	Disc diffusion
11	21127_1#172	GPS_BR_0142_08	ERR1788369	ERS1299467	6	Dominant	VT	156	7-11-10-1-6-8-1	CC156	14	QUELLUNG	14	CONCORDANT	Pre-PCV	PCV7	VT	Brazil	SP	S PAULO	-235507	-466334	2008	FEB	<5	Disease	BLOOD	Broth dilution	2	R	Broth dilution	4	S	Broth dilution	0.03	S	Disc diffusion	S (CLSI)	S	Broth dilution	16	R	Disc diffusion	S	S	Broth dilution	0.5	S	Disc diffusion
12	21127_1#173	GPS_BR_0143_08	ERR1788370	ERS1299686	12	Dominant	NVT	180	7-15-2-10-6-1-22	CC180	3	QUELLUNG	3	CONCORDANT	Pre-PCV	PCV13	NVT	Brazil	SP	S PAULO	-235507	-466334	2008	FEB	>=5	Disease	BLOOD	Broth dilution	S (CLSI non-meningitis)	unknown	Disc diffusion	S (CLSI)	S	Disc diffusion	S (CLSI)	S	Disc diffusion	S (CLSI)	S	Disc diffusion	S (CLSI)	S	Disc diffusion	S	S	Disc diffusion	S	S	Disc diffusion
13	21127_1#174	GPS_BR_0144_08	ERR1788371	ERS1299468	131	intermediate	NVT	766	43-5-4-10-36-3-74	ST766	15B/15C	QUELLUNG	15B	CONCORDANT	Pre-PCV	PCV20	NVT	Brazil	GO	GOIANIA	-166809	-492533	2008	FEB	<5	Disease	BLOOD	Broth dilution	0.03	S	Broth dilution	4	S	Broth dilution	0.25	S	Disc diffusion	S (CLSI)	S	Broth dilution	4	R	Disc diffusion	S	S	Broth dilution	0.5	S	Disc diffusion
14	21127_1#175	GPS_BR_0145_08	ERR1788372	ERS1299795	6	Dominant	VT	156	7-11-10-1-6-8-1	CC156	14	QUELLUNG	14	CONCORDANT	Pre-PCV	PCV7	VT	Brazil	GO	GOIANIA	-166809	-492533	2008	FEB	<5	Disease	BLOOD	Broth dilution	2	R	Broth dilution	4	S	Broth dilution	0.125	S	Disc diffusion	S (CLSI)	S	Broth dilution	32	R	Disc diffusion	S	S	Broth dilution	1	S	Disc diffusion
15	21127_1#178	GPS_BR_0163_08	ERR1788375	ERS1299470	5	Dominant	VT/NVT	338	7-13-8-6-1-6-8	CC172	23F	QUELLUNG	23F	CONCORDANT	Pre-PCV	PCV7	VT	Brazil	SP	CAMPINAS	-229056	-470608	2008	MAR	>=5	Disease	BLOOD	Broth dilution	0.5	R	Broth dilution	4	S	Broth dilution	0.06	S	Disc diffusion	S (CLSI)	S	Broth dilution	4	R	Disc diffusion	S	S	Broth dilution	0.5	S	Disc diffusion
16	21127_1#179	GPS_BR_0171_08	ERR1788376	ERS1300343	204	intermediate	NVT	1118	2-5-29-12-14-3-6	CC62	19A	QUELLUNG	19A	CONCORDANT	Pre-PCV	PCV13	NVT	Brazil	SP	S PAULO	-235507	-466334	2008	MAR	<5	Disease	PLEURAL FLUID	Broth dilution	0.125	R	Broth dilution	2	S	Broth dilution	0.03	S	Disc diffusion	S (CLSI)	S	Broth dilution	8	R	Disc diffusion	S	S	Broth dilution	0.5	S	Disc diffusion
17	21127_1#181	GPS_BR_0216_08	ERR1788378	ERS1299688	391	Rare	NVT	3787	8-8-19-16-6-1-68	ST3787	6A	QUELLUNG	6A	CONCORDANT	Pre-PCV	PCV13	NVT	Brazil	PR	JACAREZINHO	-228875	-432579	2008	APR	<5	Disease	CSF	Broth dilution	S (CLSI meningitis)	S	Disc diffusion	S (CLSI)	S	Disc diffusion	S (CLSI)	S	Disc diffusion	S (CLSI)	S	Disc diffusion	S (CLSI)	S	Disc diffusion	S	S	Disc diffusion	S	S	Disc diffusion
18	21127_1#182	GPS_BR_0224_08	ERR1788379	ERS1299472	16	Dominant	VT/NVT	66	2-8-2-4-6-1-1	CC66	19F	QUELLUNG	19F	CONCORDANT	Pre-PCV	PCV7	VT	Brazil	AM	MANAUS	-31329	-599865	2008	APR	<5	Disease	BLOOD	Broth dilution	S (CLSI non-meningitis)	unknown	Disc diffusion	S (CLSI)	S	Disc diffusion	S (CLSI)	S	Disc diffusion	S (CLSI)	S	Disc diffusion	R (CLSI)	R	Disc diffusion	S	S	Disc diffusion	S	S	Disc diffusion
19	21127_1#183	GPS_BR_0229_08	ERR1788380	ERS1299796	231	intermediate	VT/NVT	5847	1-5-74-8-13-342-17	ST5847	6B	QUELLUNG	6B	CONCORDANT	Pre-PCV	PCV7	VT	Brazil	SP	CAMPINAS	-229056	-470608	2008	APR	<5	Disease	CSF	Broth dilution	S (CLSI meningitis)	S	Disc diffusion	S (CLSI)	S	Disc diffusion	S (CLSI)	S	Disc diffusion	S (CLSI)	S	Disc diffusion	S (CLSI)	S	Disc diffusion	S	S	Disc diffusion	S	S	Disc diffusion
20	21127_1#184	GPS_BR_0234_08	ERR1788381	ERS1299473	12	Dominant	NVT	180	7-15-2-10-6-1-22	CC180	3	QUELLUNG	3	CONCORDANT	Pre-PCV	PCV13	NVT	Brazil	SP	CAMPINAS	-229056	-470608	2008	APR	>=5	Disease	CSF	Broth dilution	S (CLSI meningitis)	S	Disc diffusion	S (CLSI)	S	Disc diffusion	S (CLSI)	S	Disc diffusion	S (CLSI)	S	Disc diffusion	S (CLSI)	S	Disc diffusion	S	S	Disc diffusion	S	S	Disc diffusion
21	21127_1#185	GPS_BR_0237_08	ERR1788382	ERS1299689	11	Dominant	VT/NVT	193	8-10-2-16-1-26-1	CC193	18C	QUELLUNG	18C	CONCORDANT	Pre-PCV	PCV7	VT	Brazil	MG	TRES PONTAS	-213706	-455121	2008	APR	<5	Disease	CSF	Broth dilution	S (CLSI meningitis)	S	Disc diffusion	S (CLSI)	S	Disc diffusion	S (CLSI)	S	Disc diffusion	S (CLSI)	S	Disc diffusion	S (CLSI)	S	Disc diffusion	S	S	Disc diffusion	S	S	Disc diffusion
22	21127_1#186	GPS_BR_0253_08	ERR1788383	ERS1299474	6	Dominant	VT	156	7-11-10-1-6-8-1	CC156	14	QUELLUNG	14	CONCORDANT	Pre-PCV	PCV7	VT	Brazil	SP	RIBEIRAO PRETO	-211783	-478067	2008	MAY	<5	Disease	BLOOD	Broth dilution	1	R	Broth dilution	4	S	Broth dilution	0.06	S	Disc diffusion	S (CLSI)	S	Broth dilution	8	R	Disc diffusion	S	S	Broth dilution	0.5	S	Disc diffusion
23	21127_1#189	GPS_BR_0275_08	ERR1788386	ERS1299690	15	Dominant	VT	191	8-9-2-1-6-1-17	CC191	7F	QUELLUNG	7F	CONCORDANT	Pre-PCV	PCV10	VT	Brazil	SP	S PAULO	-235507	-466334	2008	MAY	<5	Disease	CSF	Broth dilution	S (CLSI meningitis)	S	Disc diffusion	S (CLSI)	S	Disc diffusion	S (CLSI)	S	Disc diffusion	S (CLSI)	S	Disc diffusion	S (CLSI)	S	Disc diffusion	S	S	Disc diffusion	S	S	Disc diffusion
24	21127_2#1	GPS_BR_0281_08	ERR1788387	ERS1299476	204	intermediate	NVT	2880	2-5-9-12-14-3-6	CC62	19A	QUELLUNG	19A	CONCORDANT	Pre-PCV	PCV13	NVT	Brazil	GO	GOIANIA	-166809	-492533	2008	MAY	<5	Disease	BLOOD	Broth dilution	0.25	R	Broth dilution	2	S	Broth dilution	0.03	S	Disc diffusion	S (CLSI)	S	Broth dilution	2	I	Disc diffusion	S	S	Broth dilution	0.25	S	Disc diffusion
25	21127_2#10	GPS_BR_0347_08	ERR1788396	ERS1299798	204	intermediate	NVT	2878	7-5-29-12-14-3-6	CC62	19A	QUELLUNG	19A	CONCORDANT	Pre-PCV	PCV13	NVT	Brazil	PR	CURITIBA	-254296	-492712	2008	JUN	<5	Disease	CSF	Broth dilution	0.125	R	Broth dilution	4	S	Broth dilution	0.06	S	Disc diffusion	S (CLSI)	S	Broth dilution	8	R	Disc diffusion	S	S	Broth dilution	0.5	S	Disc diffusion
26	21127_2#100	GPS_BR_0910_08	ERR1788485	ERS1299525	6	Dominant	VT	156	7-11-10-1-6-8-1	CC156	14	QUELLUNG	14	CONCORDANT	Pre-PCV	PCV7	VT	Brazil	SP	SAO JOSE DOS CAMPOS	-231806	-458907	2008	NOV	<5	Disease	BLOOD	Broth dilution	0.5	R	Broth dilution	2	S	Broth dilution	0.06	S	Disc diffusion	S (CLSI)	S	Broth dilution	16	R	Disc diffusion	S	S	Broth dilution	0.25	S	Disc diffusion
27	21127_2#101	GPS_BR_0953_08	ERR1788486	ERS1299715	6	Dominant	VT	156	7-11-10-1-6-8-1	CC156	14	QUELLUNG	14	CONCORDANT	Pre-PCV	PCV7	VT	Brazil	ES	VITORIA	-202997	-403016	2008	NOV	<5	Disease	BLOOD	Broth dilution	0.25	R	Broth dilution	4	S	Broth dilution	0.06	S	Disc diffusion	S (CLSI)	S	Broth dilution	8	R	Disc diffusion	S	S	Broth dilution	0.25	S	Disc diffusion
28	21127_2#102	GPS_BR_1038_08	ERR1788487	ERS1299526	6	Dominant	VT	156	7-11-10-1-6-8-1	CC156	14	QUELLUNG	14	CONCORDANT	Pre-PCV	PCV7	VT	Brazil	MG	UBERLANDIA	-189188	-482768	2008	DEC	<5	Disease	BLOOD	Broth dilution	2	R	Broth dilution	4	S	Broth dilution	0.06	S	Disc diffusion	S (CLSI)	S	Broth dilution	32	R	Disc diffusion	S	S	Broth dilution	0.25	S	Disc diffusion
29	21127_2#103	GPS_BR_1043_08	ERR1788488	ERS1299879	11	Dominant	VT/NVT	193	8-10-2-16-1-26-1	CC193	18B	QUELLUNG	18B	CONCORDANT	Pre-PCV	NVT	NVT	Brazil	RN	NATAL	-58054	-352081	2008	DEC	<5	Disease	CSF	Broth dilution	S (CLSI meningitis)	S	Disc diffusion	S (CLSI)	S	Disc diffusion	S (CLSI)	S	Disc diffusion	S (CLSI)	S	Disc diffusion	R (CLSI)	R	Disc diffusion	S	S	Disc diffusion	S	S	Disc diffusion
30	21127_2#104	GPS_BR_1057_08	ERR1788489	ERS1299527	24	Dominant	NVT	4598	16-13-8-6-6-6-14	ST4598	6A	QUELLUNG	6A	CONCORDANT	Pre-PCV	PCV13	NVT	Brazil	SP	SOROCABA	-235017	-474581	2008	DEC	<5	Disease	CSF	Broth dilution	S (CLSI meningitis)	S	Disc diffusion	S (CLSI)	S	Disc diffusion	S (CLSI)	S	Disc diffusion	S (CLSI)	S	Disc diffusion	R (CLSI)	R	Disc diffusion	S	S	Disc diffusion	S	S	Disc diffusion
31	21127_2#105	GPS_BR_1068_08	ERR1788490	ERS1299716	6	Dominant	VT	156	7-11-10-1-6-8-1	CC156	14	QUELLUNG	14	CONCORDANT	Pre-PCV	PCV7	VT	Brazil	PR	CURITIBA	-254296	-492712	2008	DEC	<5	Disease	BLOOD	Broth dilution	0.125	R	Broth dilution	2	S	Broth dilution	0.06	S	Disc diffusion	S (CLSI)	S	Broth dilution	8	R	Disc diffusion	S	S	Broth dilution	0.25	S	Disc diffusion
32	21127_2#106	GPS_BR_0017_09	ERR1788491	ERS1299528	5	Dominant	VT/NVT	12835	7-13-8-380-1-6-8	CC172	23F	QUELLUNG	23F	CONCORDANT	Pre-PCV	PCV7	VT	Brazil	SP	CAMPINAS	-229056	-470608	2008	JAN	>=5	Disease	BLOOD	Broth dilution	0.25	R	Broth dilution	4	S	Broth dilution	0.06	S	Disc diffusion	S (CLSI)	S	Broth dilution	1	I	Disc diffusion	S	S	Broth dilution	0.25	S	Disc diffusion
33	21127_2#107	GPS_BR_0022_09	ERR1788492	ERS1299810	31	Dominant	VT	304	13-8-13-5-17-4-8	CC5316	1	QUELLUNG	1	CONCORDANT	Pre-PCV	PCV10	VT	Brazil	SP	CAMPINAS	-229056	-470608	2008	JAN	>=5	Disease	BLOOD	Broth dilution	S (CLSI non-meningitis)	unknown	Disc diffusion	S (CLSI)	S	Disc diffusion	S (CLSI)	S	Disc diffusion	S (CLSI)	S	Disc diffusion	R (CLSI)	R	Disc diffusion	S	S	Disc diffusion	S	S	Disc diffusion
34	21127_2#108	GPS_BR_0029_09	ERR1788493	ERS1299529	289	Rare	NVT	8376	2-4-4-18-10-4-6	ST8376	12F	QUELLUNG	12F	CONCORDANT	Pre-PCV	PCV20	NVT	Brazil	BA	SALVADOR	-129822	-384813	2008	JAN	>=5	Disease	CSF	Broth dilution	0.03	S	Broth dilution	4	S	Broth dilution	0.06	S	Disc diffusion	S (CLSI)	S	Broth dilution	0.5	S	Disc diffusion	S	S	Broth dilution	0.25	S	Disc diffusion
35	21127_2#109	GPS_BR_0033_09	ERR1788494	ERS1299717	231	intermediate	VT/NVT	5847	1-5-74-8-13-342-17	ST5847	6A	QUELLUNG	6A	CONCORDANT	Pre-PCV	PCV13	NVT	Brazil	MG	BELO HORIZONTE	-199227	-439451	2008	JAN	>=5	Disease	CSF	Broth dilution	S (CLSI meningitis)	S	Disc diffusion	S (CLSI)	S	Disc diffusion	S (CLSI)	S	Disc diffusion	S (CLSI)	S	Disc diffusion	R (CLSI)	R	Disc diffusion	S	S	Disc diffusion	S	S	Disc diffusion
36	21127_2#11	GPS_BR_0353_08	ERR1788397	ERS1299481	23	Dominant	VT/NVT	90	5-6-1-2-6-3-4	CC385	6B	QUELLUNG	6B	CONCORDANT	Pre-PCV	PCV7	VT	Brazil	GO	GOIANIA	-166809	-492533	2008	JUN	<5	Disease	BLOOD	Broth dilution	4	R	Broth dilution	4	S	Broth dilution	8	R	Disc diffusion	R (CLSI)	R	Broth dilution	4	R	Disc diffusion	R	R	Broth dilution	0.5	S	Disc diffusion
37	21127_2#110	GPS_BR_0049_09	ERR1788495	ERS1299530	18	Dominant	VT/NVT	2258	25-59-4-1-1-80-14	ST2258	16F	QUELLUNG	16F	CONCORDANT	Pre-PCV	NVT	NVT	Brazil	PE	RECIFE	-80642	-348782	2008	JAN	>=5	Disease	BLOOD	Broth dilution	S (CLSI meningitis)	S	Disc diffusion	S (CLSI)	S	Disc diffusion	S (CLSI)	S	Disc diffusion	S (CLSI)	S	Disc diffusion	I (CLSI)	I	Disc diffusion	S	S	Disc diffusion	S	S	Disc diffusion
38	21127_2#111	GPS_BR_0070_09	ERR1788496	ERS1299857	83	intermediate	NVT	260	26-9-15-14-9-16-19	CC1220	3	QUELLUNG	3	CONCORDANT	Pre-PCV	PCV13	NVT	Brazil	SP	S PAULO	-235507	-466334	2009	FEB	>=5	Disease	CSF	Broth dilution	S (CLSI meningitis)	S	Disc diffusion	S (CLSI)	S	Disc diffusion	S (CLSI)	S	Disc diffusion	R (CLSI)	R	Disc diffusion	S (CLSI)	S	Disc diffusion	S	S	Disc diffusion	S	S	Disc diffusion
39	21127_2#112	GPS_BR_0097_09	ERR1788497	ERS1299531	44	Dominant	VT	3013	7-14-172-12-1-1-18	ST3013	19F	QUELLUNG	19F	CONCORDANT	Pre-PCV	PCV7	VT	Brazil	PR	CURITIBA	-254296	-492712	2009	FEB	>=5	Disease	CSF	Broth dilution	S (CLSI meningitis)	S	Disc diffusion	S (CLSI)	S	Disc diffusion	S (CLSI)	S	Disc diffusion	S (CLSI)	S	Disc diffusion	S (CLSI)	S	Disc diffusion	S	S	Disc diffusion	S	S	Disc diffusion
40	21127_2#113	GPS_BR_0103_09	ERR1788498	ERS1299718	6	Dominant	VT	12508	7-11-9-1-6-8-1	CC156	14	QUELLUNG	14	CONCORDANT	Pre-PCV	PCV7	VT	Brazil	GO	GOIANIA	-166809	-492533	2009	FEB	<5	Disease	BLOOD	Broth dilution	2	R	Broth dilution	2	S	Broth dilution	0.25	S	Disc diffusion	S (CLSI)	S	Broth dilution	16	R	Disc diffusion	S	S	Broth dilution	0.25	S	Disc diffusion
41	21127_2#114	GPS_BR_0123_09	ERR1788499	ERS1299532	31	Dominant	VT	304	13-8-13-5-17-4-8	CC5316	1	QUELLUNG	1	CONCORDANT	Pre-PCV	PCV10	VT	Brazil	SP	CAMPINAS	-229056	-470608	2009	MAR	>=5	Disease	BLOOD	Broth dilution	S (CLSI non-meningitis)	unknown	Disc diffusion	S (CLSI)	S	Disc diffusion	S (CLSI)	S	Disc diffusion	S (CLSI)	S	Disc diffusion	R (CLSI)	R	Disc diffusion	S	S	Disc diffusion	S	S	Disc diffusion
42	21127_2#115	GPS_BR_0147_09	ERR1788500	ERS1299811	6	Dominant	VT	156	7-11-10-1-6-8-1	CC156	14	QUELLUNG	14	CONCORDANT	Pre-PCV	PCV7	VT	Brazil	SP	S PAULO	-235507	-466334	2009	MAR	<5	Disease	BLOOD	Broth dilution	2	R	Broth dilution	4	S	Broth dilution	0.06	S	Disc diffusion	S (CLSI)	S	Broth dilution	8	R	Disc diffusion	S	S	Broth dilution	0.25	S	Disc diffusion
43	21127_2#116	GPS_BR_0149_09	ERR1788501	ERS1299533	44	Dominant	VT	177	7-14-4-12-1-1-14	CC177	19F	QUELLUNG	19F	CONCORDANT	Pre-PCV	PCV7	VT	Brazil	PR	CURITIBA	-254296	-492712	2009	MAR	>=5	Disease	CSF	Broth dilution	S (CLSI meningitis)	S	Disc diffusion	S (CLSI)	S	Disc diffusion	S (CLSI)	S	Disc diffusion	S (CLSI)	S	Disc diffusion	S (CLSI)	S	Disc diffusion	S	S	Disc diffusion	S	S	Disc diffusion
44	21127_2#117	GPS_BR_0155_09	ERR1788502	ERS1299719	6	Dominant	VT	156	7-11-10-1-6-8-1	CC156	14	QUELLUNG	14	CONCORDANT	Pre-PCV	PCV7	VT	Brazil	DF	BRASILIA	-157934	-478823	2009	MAR	<5	Disease	CSF	Broth dilution	0.25	R	Broth dilution	2	S	Broth dilution	0.06	S	Disc diffusion	S (CLSI)	S	Broth dilution	8	R	Disc diffusion	S	S	Broth dilution	0.25	S	Disc diffusion
45	21127_2#118	GPS_BR_0160_09	ERR1788503	ERS1299534	6	Dominant	VT	156	7-11-10-1-6-8-1	CC156	14	QUELLUNG	14	CONCORDANT	Pre-PCV	PCV7	VT	Brazil	SP	S PAULO	-235507	-466334	2009	MAR	<5	Disease	CSF	Broth dilution	4	R	Broth dilution	2	S	Broth dilution	0.125	S	Disc diffusion	S (CLSI)	S	Broth dilution	8	R	Disc diffusion	S	S	Broth dilution	0.25	S	Disc diffusion
46	21127_2#119	GPS_BR_0161_09	ERR1788504	ERS1300344	6	Dominant	VT	156	7-11-10-1-6-8-1	CC156	14	QUELLUNG	14	CONCORDANT	Pre-PCV	PCV7	VT	Brazil	MG	UBERLANDIA	-189188	-482768	2009	MAR	<5	Disease	BLOOD	Broth dilution	4	R	Broth dilution	2	S	Broth dilution	0.125	S	Disc diffusion	S (CLSI)	S	Broth dilution	16	R	Disc diffusion	S	S	Broth dilution	0.25	S	Disc diffusion
47	21127_2#12	GPS_BR_0361_08	ERR1788398	ERS1299693	44	Dominant	VT	12512	7-14-4-12-10-1-5	ST12512	19F	QUELLUNG	19F	CONCORDANT	Pre-PCV	PCV7	VT	Brazil	GO	GOIANIA	-166809	-492533	2008	JUN	<5	Disease	CSF	Broth dilution	0.125	R	Broth dilution	4	S	Broth dilution	0.03	S	Disc diffusion	S (CLSI)	S	Broth dilution	4	R	Disc diffusion	S	S	Broth dilution	0.25	S	Disc diffusion
48	21127_2#120	GPS_BR_0167_09	ERR1788505	ERS1299535	37	Dominant	VT	4978	7-47-1-2-1-1-18	CC4978	6B	QUELLUNG	6B	CONCORDANT	Pre-PCV	PCV7	VT	Brazil	BA	SALVADOR	-129822	-384813	2009	MAR	<5	Disease	BLOOD	Broth dilution	S (CLSI meningitis)	S	Disc diffusion	S (CLSI)	S	Disc diffusion	S (CLSI)	S	Disc diffusion	S (CLSI)	S	Disc diffusion	R (CLSI)	R	Disc diffusion	S	S	Disc diffusion	S	S	Disc diffusion
49	21127_2#121	GPS_BR_0170_09	ERR1788506	ERS1299720	15	Dominant	VT	191	8-9-2-1-6-1-17	CC191	7F	QUELLUNG	7F	CONCORDANT	Pre-PCV	PCV10	VT	Brazil	BA	SALVADOR	-129822	-384813	2009	MAR	<5	Disease	CSF	Broth dilution	S (CLSI meningitis)	S	Disc diffusion	S (CLSI)	S	Disc diffusion	S (CLSI)	S	Disc diffusion	S (CLSI)	S	Disc diffusion	S (CLSI)	S	Disc diffusion	S	S	Disc diffusion	S	S	Disc diffusion
50	21127_2#122	GPS_BR_0211_09	ERR1788507	ERS1299536	6	Dominant	VT	156	7-11-10-1-6-8-1	CC156	14	QUELLUNG	14	CONCORDANT	Pre-PCV	PCV7	VT	Brazil	SP	CAMPINAS	-229056	-470608	2009	APR	>=5	Disease	CSF	Broth dilution	2	R	Broth dilution	2	S	Broth dilution	0.06	S	Disc diffusion	S (CLSI)	S	Broth dilution	8	R	Disc diffusion	S	S	Broth dilution	0.25	S	Disc diffusion
51	21127_2#123	GPS_BR_0240_09	ERR1788508	ERS1299812	31	Dominant	VT	304	13-8-13-5-17-4-8	CC5316	1	QUELLUNG	1	CONCORDANT	Pre-PCV	PCV10	VT	Brazil	SP	CAMPINAS	-229056	-470608	2009	APR	<5	Disease	PLEURAL FLUID	Broth dilution	S (CLSI non-meningitis)	unknown	Disc diffusion	S (CLSI)	S	Disc diffusion	S (CLSI)	S	Disc diffusion	S (CLSI)	S	Disc diffusion	R (CLSI)	R	Disc diffusion	S	S	Disc diffusion	S	S	Disc diffusion
52	21127_2#126	GPS_BR_0273_09	ERR1788511	ERS1299538	6	Dominant	VT	156	7-11-10-1-6-8-1	CC156	14	QUELLUNG	14	CONCORDANT	Pre-PCV	PCV7	VT	Brazil	SP	RIBEIRAO PRETO	-211783	-478067	2009	MAY	<5	Disease	BLOOD	Broth dilution	2	R	Broth dilution	4	S	Broth dilution	0.06	S	Disc diffusion	S (CLSI)	S	Broth dilution	8	R	Disc diffusion	S	S	Broth dilution	0.25	S	Disc diffusion
53	21127_2#127	GPS_BR_0281_09	ERR1788512	ERS1299858	6	Dominant	VT	156	7-11-10-1-6-8-1	CC156	14	QUELLUNG	14	CONCORDANT	Pre-PCV	PCV7	VT	Brazil	SP	S PAULO	-235507	-466334	2009	MAY	<5	Disease	BLOOD	Broth dilution	2	R	Broth dilution	2	S	Broth dilution	0.06	S	Disc diffusion	S (CLSI)	S	Broth dilution	8	R	Disc diffusion	S	S	Broth dilution	0.25	S	Disc diffusion
54	21127_2#128	GPS_BR_0285_09	ERR1788513	ERS1299539	11	Dominant	VT/NVT	12517	8-10-2-16-1-3-65	ST12517	18C	QUELLUNG	18C	CONCORDANT	Pre-PCV	PCV7	VT	Brazil	GO	GOIANIA	-166809	-492533	2009	MAY	>=5	Disease	BLOOD	Broth dilution	0.015	S	Broth dilution	1	S	Broth dilution	0.03	S	Disc diffusion	S (CLSI)	S	Broth dilution	4	R	Disc diffusion	S	S	Broth dilution	0.25	S	Disc diffusion
55	21127_2#129	GPS_BR_0291_09	ERR1788514	ERS1299722	6	Dominant	VT	156	7-11-10-1-6-8-1	CC156	14	QUELLUNG	14	CONCORDANT	Pre-PCV	PCV7	VT	Brazil	GO	GOIANIA	-166809	-492533	2009	MAY	<5	Disease	BLOOD	Broth dilution	1	R	Broth dilution	4	S	Broth dilution	0.125	S	Disc diffusion	S (CLSI)	S	Broth dilution	8	R	Disc diffusion	S	S	Broth dilution	0.5	S	Disc diffusion
56	21127_2#13	GPS_BR_0365_08	ERR1788399	ERS1299482	11	Dominant	VT/NVT	193	8-10-2-16-1-26-1	CC193	18C	QUELLUNG	18C	CONCORDANT	Pre-PCV	PCV7	VT	Brazil	DF	BRASILIA	-157934	-478823	2008	JUN	<5	Disease	CSF	Broth dilution	S (CLSI meningitis)	S	Disc diffusion	S (CLSI)	S	Disc diffusion	S (CLSI)	S	Disc diffusion	S (CLSI)	S	Disc diffusion	I (CLSI)	I	Disc diffusion	S	S	Disc diffusion	S	S	Disc diffusion
57	21127_2#130	GPS_BR_0311_09	ERR1788515	ERS1299540	6	Dominant	VT	156	7-11-10-1-6-8-1	CC156	14	QUELLUNG	14	CONCORDANT	Pre-PCV	PCV7	VT	Brazil	SP	S PAULO	-235507	-466334	2009	MAY	<5	Disease	CSF	Broth dilution	0.25	R	Broth dilution	2	S	Broth dilution	0.03	S	Disc diffusion	S (CLSI)	S	Broth dilution	8	R	Disc diffusion	S	S	Broth dilution	0.25	S	Disc diffusion
58	21127_2#131	GPS_BR_0313_09	ERR1788516	ERS1299813	6	Dominant	VT	156	7-11-10-1-6-8-1	CC156	14	QUELLUNG	14	CONCORDANT	Pre-PCV	PCV7	VT	Brazil	SP	S PAULO	-235507	-466334	2009	MAY	<5	Disease	BLOOD	Broth dilution	4	R	Broth dilution	2	S	Broth dilution	0.06	S	Disc diffusion	S (CLSI)	S	Broth dilution	8	R	Disc diffusion	S	S	Broth dilution	0.25	S	Disc diffusion
59	21127_2#132	GPS_BR_0320_09	ERR1788517	ERS1299541	12	Dominant	NVT	180	7-15-2-10-6-1-22	CC180	3	QUELLUNG	3	CONCORDANT	Pre-PCV	PCV13	NVT	Brazil	CE	FORTALEZA	-37305	-385218	2009	MAY	>=5	Disease	CSF	Broth dilution	S (CLSI meningitis)	S	Disc diffusion	S (CLSI)	S	Disc diffusion	S (CLSI)	S	Disc diffusion	S (CLSI)	S	Disc diffusion	S (CLSI)	S	Disc diffusion	S	S	Disc diffusion	S	S	Disc diffusion
60	21127_2#134	GPS_BR_0332_09	ERR1788519	ERS1299542	392	Rare	NVT	12476	13-61-4-1-7-22-9	CC761	13	QUELLUNG	13	CONCORDANT	Pre-PCV	NVT	NVT	Brazil	PR	CASCAVEL	-249617	-534361	2009	MAY	>=5	Disease	CSF	Broth dilution	S (CLSI meningitis)	S	Disc diffusion	S (CLSI)	S	Disc diffusion	S (CLSI)	S	Disc diffusion	S (CLSI)	S	Disc diffusion	R (CLSI)	R	Disc diffusion	S	S	Disc diffusion	S	S	Disc diffusion
61	21127_2#136	GPS_BR_0338_09	ERR1788521	ERS1299543	6	Dominant	VT	156	7-11-10-1-6-8-1	CC156	14	QUELLUNG	14	CONCORDANT	Pre-PCV	PCV7	VT	Brazil	SP	S PAULO	-235507	-466334	2009	MAY	<5	Disease	BLOOD	Broth dilution	2	R	Broth dilution	4	S	Broth dilution	0.06	S	Disc diffusion	S (CLSI)	S	Broth dilution	16	R	Disc diffusion	S	S	Broth dilution	0.25	S	Disc diffusion
62	21127_2#137	GPS_BR_0339_09	ERR1788522	ERS1299724	6	Dominant	VT	156	7-11-10-1-6-8-1	CC156	14	QUELLUNG	14	CONCORDANT	Pre-PCV	PCV7	VT	Brazil	SP	S PAULO	-235507	-466334	2009	MAY	<5	Disease	BLOOD	Broth dilution	4	R	Broth dilution	4	S	Broth dilution	0.06	S	Disc diffusion	S (CLSI)	S	Broth dilution	8	R	Disc diffusion	S	S	Broth dilution	0.25	S	Disc diffusion
63	21127_2#138	GPS_BR_0341_09	ERR1788523	ERS1299544	289	Rare	NVT	11327	2-5-4-4-10-1-6	ST11327	13	QUELLUNG	13	CONCORDANT	Pre-PCV	NVT	NVT	Brazil	SP	S PAULO	-235507	-466334	2009	MAY	<5	Disease	CSF	Broth dilution	S (CLSI meningitis)	S	Disc diffusion	S (CLSI)	S	Disc diffusion	S (CLSI)	S	Disc diffusion	S (CLSI)	S	Disc diffusion	R (CLSI)	R	Disc diffusion	S	S	Disc diffusion	S	S	Disc diffusion
64	21127_2#139	GPS_BR_0342_09	ERR1788524	ERS1299814	231	intermediate	VT/NVT	724	1-5-4-8-13-20-17	ST724	6B	QUELLUNG	6B	CONCORDANT	Pre-PCV	PCV7	VT	Brazil	SP	S PAULO	-235507	-466334	2009	MAY	<5	Disease	CSF	Broth dilution	S (CLSI meningitis)	S	Disc diffusion	S (CLSI)	S	Disc diffusion	S (CLSI)	S	Disc diffusion	S (CLSI)	S	Disc diffusion	R (CLSI)	R	Disc diffusion	S	S	Disc diffusion	S	S	Disc diffusion
65	21127_2#140	GPS_BR_0346_09	ERR1788525	ERS1299545	249	Rare	VT	770	5-5-4-5-6-1-7	ST770	4	QUELLUNG	4	CONCORDANT	Pre-PCV	PCV7	VT	Brazil	SP	S PAULO	-235507	-466334	2009	MAY	>=5	Disease	CSF	Broth dilution	S (CLSI meningitis)	S	Disc diffusion	S (CLSI)	S	Disc diffusion	S (CLSI)	S	Disc diffusion	S (CLSI)	S	Disc diffusion	S (CLSI)	S	Disc diffusion	S	S	Disc diffusion	S	S	Disc diffusion
66	21127_2#141	GPS_BR_0351_09	ERR1788526	ERS1299725	23	Dominant	VT/NVT	90	5-6-1-2-6-3-4	CC385	6B	QUELLUNG	6B	CONCORDANT	Pre-PCV	PCV7	VT	Brazil	SP	S PAULO	-235507	-466334	2009	JUN	<5	Disease	BLOOD	Broth dilution	4	R	Broth dilution	2	S	Broth dilution	8	R	Disc diffusion	R (CLSI)	R	Broth dilution	4	R	Disc diffusion	R	R	Broth dilution	0.25	S	Disc diffusion
67	21127_2#142	GPS_BR_0362_09	ERR1788527	ERS1299546	6	Dominant	VT	156	7-11-10-1-6-8-1	CC156	14	QUELLUNG	14	CONCORDANT	Pre-PCV	PCV7	VT	Brazil	SP	S PAULO	-235507	-466334	2009	JUN	<5	Disease	BLOOD	Broth dilution	4	R	Broth dilution	2	S	Broth dilution	0.06	S	Disc diffusion	S (CLSI)	S	Broth dilution	16	R	Disc diffusion	S	S	Broth dilution	0.25	S	Disc diffusion
68	21127_2#143	GPS_BR_0379_09	ERR1788528	ERS1299859	1	Dominant	VT/NVT	202	8-16-19-15-6-40-26	CC320	19A	QUELLUNG	19A	CONCORDANT	Pre-PCV	PCV13	NVT	Brazil	SP	CAMPINAS	-229056	-470608	2009	JUN	<5	Disease	CSF	Broth dilution	S (CLSI meningitis)	S	Disc diffusion	S (CLSI)	S	Disc diffusion	R (CLSI)	R	Disc diffusion	R (CLSI)	R	Disc diffusion	R (CLSI)	R	Disc diffusion	R	R	Disc diffusion	S	S	Disc diffusion
69	21127_2#144	GPS_BR_0390_09	ERR1788529	ERS1299547	11	Dominant	VT/NVT	193	8-10-2-16-1-26-1	CC193	18C	QUELLUNG	18C	CONCORDANT	Pre-PCV	PCV7	VT	Brazil	PR	CURITIBA	-254296	-492712	2009	JUN	<5	Disease	CSF	Broth dilution	S (CLSI meningitis)	S	Disc diffusion	S (CLSI)	S	Disc diffusion	S (CLSI)	S	Disc diffusion	S (CLSI)	S	Disc diffusion	R (CLSI)	R	Disc diffusion	S	S	Disc diffusion	S	S	Disc diffusion
70	21127_2#145	GPS_BR_0393_09	ERR1788530	ERS1299726	382	Rare	NVT	5833	7-13-1-6-6-6-121	CC4542	6A	QUELLUNG	6A	CONCORDANT	Pre-PCV	PCV13	NVT	Brazil	SP	S PAULO	-235507	-466334	2009	JUN	<5	Disease	BLOOD	Broth dilution	0.5	R	Broth dilution	2	S	Broth dilution	0.06	S	Disc diffusion	S (CLSI)	S	Broth dilution	0.25	S	Disc diffusion	S	S	Broth dilution	0.25	S	Disc diffusion
71	21127_2#146	GPS_BR_0398_09	ERR1788531	ERS1299548	8	Dominant	VT	289	16-12-9-1-41-33-33	CC289	5	QUELLUNG	5	CONCORDANT	Pre-PCV	PCV10	VT	Brazil	SP	SAO JOSE DOS CAMPOS	-231806	-458907	2009	JUN	<5	Disease	CSF	Broth dilution	S (CLSI meningitis)	S	Disc diffusion	S (CLSI)	S	Disc diffusion	S (CLSI)	S	Disc diffusion	S (CLSI)	S	Disc diffusion	R (CLSI)	R	Disc diffusion	S	S	Disc diffusion	S	S	Disc diffusion
72	21127_2#148	GPS_BR_0401_09	ERR1788533	ERS1299549	6	Dominant	VT	156	7-11-10-1-6-8-1	CC156	14	QUELLUNG	14	CONCORDANT	Pre-PCV	PCV7	VT	Brazil	MG	UBERLANDIA	-189188	-482768	2009	JUN	<5	Disease	CSF	Broth dilution	4	R	Broth dilution	4	S	Broth dilution	0.06	S	Disc diffusion	S (CLSI)	S	Broth dilution	8	R	Disc diffusion	S	S	Broth dilution	0.25	S	Disc diffusion
73	21127_2#149	GPS_BR_0402_09	ERR1788534	ERS1299727	15	Dominant	VT	191	8-9-2-1-6-1-17	CC191	7F	QUELLUNG	7F	CONCORDANT	Pre-PCV	PCV10	VT	Brazil	SP	S PAULO	-235507	-466334	2009	JUN	<5	Disease	CSF	Broth dilution	S (CLSI meningitis)	S	Disc diffusion	S (CLSI)	S	Disc diffusion	S (CLSI)	S	Disc diffusion	S (CLSI)	S	Disc diffusion	S (CLSI)	S	Disc diffusion	S	S	Disc diffusion	S	S	Disc diffusion
74	21127_2#150	GPS_BR_0407_09	ERR1788535	ERS1299550	23	Dominant	VT/NVT	90	5-6-1-2-6-3-4	CC385	6B	QUELLUNG	6B	CONCORDANT	Pre-PCV	PCV7	VT	Brazil	SP	TAUBATE	-230314	-455613	2009	JUN	<5	Disease	CSF	Broth dilution	1	R	Broth dilution	4	S	Broth dilution	8	R	Disc diffusion	R (CLSI)	R	Broth dilution	16	R	Disc diffusion	R	R	Broth dilution	0.5	S	Disc diffusion
75	21127_2#152	GPS_BR_0445_09	ERR1788537	ERS1299551	11	Dominant	VT/NVT	193	8-10-2-16-1-26-1	CC193	18C	QUELLUNG	18C	CONCORDANT	Pre-PCV	PCV7	VT	Brazil	SP	RIO CLARO	-224108	-475608	2009	JUL	<5	Disease	CSF	Broth dilution	S (CLSI meningitis)	S	Disc diffusion	S (CLSI)	S	Disc diffusion	S (CLSI)	S	Disc diffusion	S (CLSI)	S	Disc diffusion	R (CLSI)	R	Disc diffusion	S	S	Disc diffusion	S	S	Disc diffusion
76	21127_2#153	GPS_BR_0451_09	ERR1788538	ERS1299728	18	Dominant	VT/NVT	12836	1-59-4-1-1-751-6	ST12836	16F	QUELLUNG	16F	CONCORDANT	Pre-PCV	NVT	NVT	Brazil	SP	S PAULO	-235507	-466334	2009	JUL	>=5	Disease	BLOOD	Broth dilution	0.125	R	Broth dilution	2	S	Broth dilution	0.06	S	Disc diffusion	S (CLSI)	S	Broth dilution	4	R	Disc diffusion	S	S	Broth dilution	0.125	S	Disc diffusion
77	21127_2#154	GPS_BR_0455_09	ERR1788539	ERS1299552	12	Dominant	NVT	180	7-15-2-10-6-1-22	CC180	3	QUELLUNG	3	CONCORDANT	Pre-PCV	PCV13	NVT	Brazil	MG	UBERLANDIA	-189188	-482768	2009	JUL	>=5	Disease	BLOOD	Broth dilution	S (CLSI meningitis)	S	Disc diffusion	S (CLSI)	S	Disc diffusion	S (CLSI)	S	Disc diffusion	S (CLSI)	S	Disc diffusion	S (CLSI)	S	Disc diffusion	S	S	Disc diffusion	S	S	Disc diffusion
78	21127_2#155	GPS_BR_0473_09	ERR1788540	ERS1299816	47	Dominant	VT/NVT	315	20-28-1-1-15-14-14	CC315	6B	QUELLUNG	6B	CONCORDANT	Pre-PCV	PCV7	VT	Brazil	SP	CAMPINAS	-229056	-470608	2009	JUL	<5	Disease	BLOOD	Broth dilution	0.125	R	Broth dilution	4	S	Broth dilution	8	R	Disc diffusion	R (CLSI)	R	Broth dilution	2	I	Disc diffusion	R	R	Broth dilution	0.25	S	Disc diffusion
79	21127_2#156	GPS_BR_0475_09	ERR1788541	ERS1299553	6	Dominant	VT	156	7-11-10-1-6-8-1	CC156	14	QUELLUNG	14	CONCORDANT	Pre-PCV	PCV7	VT	Brazil	SP	S PAULO	-235507	-466334	2009	JUL	<5	Disease	BLOOD	Broth dilution	4	R	Broth dilution	2	S	Broth dilution	0.125	S	Disc diffusion	S (CLSI)	S	Broth dilution	32	R	Disc diffusion	S	S	Broth dilution	0.5	S	Disc diffusion
80	21127_2#157	GPS_BR_0481_09	ERR1788542	ERS1299729	6	Dominant	VT	156	7-11-10-1-6-8-1	CC156	14	QUELLUNG	14	CONCORDANT	Pre-PCV	PCV7	VT	Brazil	SP	CAMPINAS	-229056	-470608	2009	JUL	<5	Disease	PLEURAL FLUID	Broth dilution	2	R	Broth dilution	2	S	Broth dilution	0.125	S	Disc diffusion	S (CLSI)	S	Broth dilution	32	R	Disc diffusion	S	S	Broth dilution	0.5	S	Disc diffusion
81	21127_2#158	GPS_BR_0483_09	ERR1788543	ERS1299554	37	Dominant	VT	751	7-47-29-37-6-1-80	CC751	6B	QUELLUNG	6B	CONCORDANT	Pre-PCV	PCV7	VT	Brazil	RJ	RIO DE JANEIRO	-22911	-432094	2009	JUL	<5	Disease	CSF	Broth dilution	0.5	R	Broth dilution	2	S	Broth dilution	0.125	S	Disc diffusion	S (CLSI)	S	Broth dilution	8	R	Disc diffusion	S	S	Broth dilution	0.5	S	Disc diffusion
82	21127_2#16	GPS_BR_0389_08	ERR1788402	ERS1299694	16	Dominant	VT/NVT	66	2-8-2-4-6-1-1	CC66	14	QUELLUNG	14	CONCORDANT	Pre-PCV	PCV7	VT	Brazil	BA	URUCUCA	-145913	-392862	2008	JUN	<5	Disease	CSF	Broth dilution	0.25	R	Broth dilution	4	S	Broth dilution	0.03	S	Disc diffusion	S (CLSI)	S	Broth dilution	4	R	Disc diffusion	S	S	Broth dilution	0.25	S	Disc diffusion
83	21127_2#160	GPS_BR_0501_09	ERR1788545	ERS1299555	12	Dominant	NVT	180	7-15-2-10-6-1-22	CC180	3	QUELLUNG	3	CONCORDANT	Pre-PCV	PCV13	NVT	Brazil	BA	SALVADOR	-129822	-384813	2009	JUL	<5	Disease	CSF	Broth dilution	S (CLSI meningitis)	S	Disc diffusion	S (CLSI)	S	Disc diffusion	S (CLSI)	S	Disc diffusion	S (CLSI)	S	Disc diffusion	S (CLSI)	S	Disc diffusion	S	S	Disc diffusion	S	S	Disc diffusion
84	21127_2#161	GPS_BR_0502_09	ERR1788546	ERS1299730	231	intermediate	VT/NVT	724	1-5-4-8-13-20-17	ST724	6B	QUELLUNG	6B	CONCORDANT	Pre-PCV	PCV7	VT	Brazil	BA	SALVADOR	-129822	-384813	2009	JUL	<5	Disease	CSF	Broth dilution	S (CLSI meningitis)	S	Disc diffusion	S (CLSI)	S	Disc diffusion	S (CLSI)	S	Disc diffusion	S (CLSI)	S	Disc diffusion	I (CLSI)	I	Disc diffusion	S	S	Disc diffusion	S	S	Disc diffusion
85	21127_2#162	GPS_BR_0504_09	ERR1788547	ERS1299556	1	Dominant	VT/NVT	11326	15-65-19-5-6-20-26	ST11326	19F	QUELLUNG	19F	CONCORDANT	Pre-PCV	PCV7	VT	Brazil	BA	SALVADOR	-129822	-384813	2009	JUL	<5	Disease	BLOOD	Broth dilution	S (CLSI meningitis)	S	Disc diffusion	S (CLSI)	S	Disc diffusion	S (CLSI)	S	Disc diffusion	S (CLSI)	S	Disc diffusion	R (CLSI)	R	Disc diffusion	S	S	Disc diffusion	S	S	Disc diffusion
86	21127_2#164	GPS_BR_0521_09	ERR1788549	ERS1299557	3	Dominant	NVT	53	2-5-1-11-16-3-14	CC53	8	QUELLUNG	8	CONCORDANT	Pre-PCV	PCV20	NVT	Brazil	SP	CAMPINAS	-229056	-470608	2009	JUL	>=5	Disease	BLOOD	Broth dilution	S (CLSI non-meningitis)	unknown	Disc diffusion	S (CLSI)	S	Disc diffusion	S (CLSI)	S	Disc diffusion	S (CLSI)	S	Disc diffusion	S (CLSI)	S	Disc diffusion	S	S	Disc diffusion	S	S	Disc diffusion
87	21127_2#165	GPS_BR_0527_09	ERR1788550	ERS1299731	70	intermediate	VT	7026	24-5-1-1-15-12-43	ST7026	4	QUELLUNG	4	CONCORDANT	Pre-PCV	PCV7	VT	Brazil	PE	RECIFE	-80642	-348782	2009	JUL	>=5	Disease	CSF	Broth dilution	S (CLSI meningitis)	S	Disc diffusion	S (CLSI)	S	Disc diffusion	S (CLSI)	S	Disc diffusion	S (CLSI)	S	Disc diffusion	R (CLSI)	R	Disc diffusion	S	S	Disc diffusion	S	S	Disc diffusion
88	21127_2#166	GPS_BR_0547_09	ERR1788551	ERS1299558	16	Dominant	VT/NVT	12837	2-8-2-4-6-1-815	CC66	14	QUELLUNG	14	CONCORDANT	Pre-PCV	PCV7	VT	Brazil	SP	S PAULO	-235507	-466334	2009	JUL	<5	Disease	BLOOD	Broth dilution	2	R	Broth dilution	2	S	Broth dilution	0.03	S	Disc diffusion	S (CLSI)	S	Broth dilution	8	R	Disc diffusion	S	S	Broth dilution	0.25	S	Disc diffusion
89	21127_2#167	GPS_BR_0550_09	ERR1788552	ERS1299881	5	Dominant	VT/NVT	338	7-13-8-6-1-6-8	CC172	23F	QUELLUNG	23F	CONCORDANT	Pre-PCV	PCV7	VT	Brazil	RN	NATAL	-58054	-352081	2009	JUL	<5	Disease	CSF	Broth dilution	0.25	R	Broth dilution	2	S	Broth dilution	0.03	S	Disc diffusion	S (CLSI)	S	Broth dilution	0.5	S	Disc diffusion	S	S	Broth dilution	0.25	S	Disc diffusion
90	21127_2#168	GPS_BR_0558_09	ERR1788553	ERS1299559	8	Dominant	VT	289	16-12-9-1-41-33-33	CC289	5	QUELLUNG	5	CONCORDANT	Pre-PCV	PCV10	VT	Brazil	SP	CAMPINAS	-229056	-470608	2009	AUG	<5	Disease	BLOOD	Broth dilution	S (CLSI non-meningitis)	unknown	Disc diffusion	S (CLSI)	S	Disc diffusion	S (CLSI)	S	Disc diffusion	S (CLSI)	S	Disc diffusion	R (CLSI)	R	Disc diffusion	S	S	Disc diffusion	S	S	Disc diffusion
91	21127_2#169	GPS_BR_0573_09	ERR1788554	ERS1299732	5	Dominant	VT/NVT	338	7-13-8-6-1-6-8	CC172	23F	QUELLUNG	23F	CONCORDANT	Pre-PCV	PCV7	VT	Brazil	SP	S PAULO	-235507	-466334	2009	AUG	>=5	Disease	CSF	Broth dilution	0.25	R	Broth dilution	2	S	Broth dilution	0.06	S	Disc diffusion	S (CLSI)	S	Broth dilution	0.5	S	Disc diffusion	S	S	Broth dilution	0.25	S	Disc diffusion
92	21127_2#17	GPS_BR_0400_08	ERR1788403	ERS1299484	6	Dominant	VT	156	7-11-10-1-6-8-1	CC156	14	QUELLUNG	14	CONCORDANT	Pre-PCV	PCV7	VT	Brazil	SP	S PAULO	-235507	-466334	2008	JUN	<5	Disease	PLEURAL FLUID	Broth dilution	4	R	Broth dilution	4	S	Broth dilution	0.06	S	Disc diffusion	S (CLSI)	S	Broth dilution	16	R	Disc diffusion	S	S	Broth dilution	0.5	S	Disc diffusion
93	21127_2#170	GPS_BR_0576_09	ERR1788555	ERS1299560	32	Dominant	NVT	218	10-20-14-1-6-1-29	CC218	12F	QUELLUNG	12F	CONCORDANT	Pre-PCV	PCV20	NVT	Brazil	SP	S PAULO	-235507	-466334	2009	AUG	>=5	Disease	BLOOD	Broth dilution	S (CLSI non-meningitis)	unknown	Disc diffusion	S (CLSI)	S	Disc diffusion	S (CLSI)	S	Disc diffusion	S (CLSI)	S	Disc diffusion	I (CLSI)	I	Disc diffusion	S	S	Disc diffusion	S	S	Disc diffusion
94	21127_2#171	GPS_BR_0601_09	ERR1788556	ERS1299818	6	Dominant	VT	156	7-11-10-1-6-8-1	CC156	14	QUELLUNG	14	CONCORDANT	Pre-PCV	PCV7	VT	Brazil	SP	S PAULO	-235507	-466334	2009	AUG	<5	Disease	BLOOD	Broth dilution	2	R	Broth dilution	2	S	Broth dilution	0.06	S	Disc diffusion	S (CLSI)	S	Broth dilution	8	R	Disc diffusion	S	S	Broth dilution	0.25	S	Disc diffusion
95	21127_2#173	GPS_BR_0642_09	ERR1788558	ERS1299733	6	Dominant	VT	156	7-11-10-1-6-8-1	CC156	14	QUELLUNG	14	CONCORDANT	Pre-PCV	PCV7	VT	Brazil	MG	JANAUBA	-158004	-433115	2009	AUG	<5	Disease	CSF	Broth dilution	2	R	Broth dilution	2	S	Broth dilution	0.06	S	Disc diffusion	S (CLSI)	S	Broth dilution	8	R	Disc diffusion	S	S	Broth dilution	0.25	S	Disc diffusion
96	21127_2#174	GPS_BR_0660_09	ERR1788559	ERS1299861	1	Dominant	VT/NVT	236	15-16-19-15-6-20-26	CC320	19F	QUELLUNG	19F	CONCORDANT	Pre-PCV	PCV7	VT	Brazil	SP	CAMPINAS	-229056	-470608	2009	SEP	<5	Disease	CSF	Broth dilution	0.5	R	Broth dilution	2	S	Broth dilution	8	R	Disc diffusion	R (CLSI)	R	Broth dilution	1	I	Disc diffusion	S	S	Broth dilution	0.25	S	Disc diffusion
97	21127_2#175	GPS_BR_0662_09	ERR1788560	ERS1299563	6	Dominant	VT	156	7-11-10-1-6-8-1	CC156	14	QUELLUNG	14	CONCORDANT	Pre-PCV	PCV7	VT	Brazil	SP	RIBEIRAO PRETO	-211783	-478067	2009	SEP	>=5	Disease	STERILE FLUID	Broth dilution	1	R	Broth dilution	4	S	Broth dilution	0.06	S	Disc diffusion	S (CLSI)	S	Broth dilution	8	R	Disc diffusion	S	S	Broth dilution	0.25	S	Disc diffusion
98	21127_2#176	GPS_BR_0663_09	ERR1788561	ERS1299734	6	Dominant	VT	156	7-11-10-1-6-8-1	CC156	9V	QUELLUNG	9V	CONCORDANT	Pre-PCV	PCV7	VT	Brazil	SP	CAMPINAS	-229056	-470608	2009	SEP	>=5	Disease	BLOOD	Broth dilution	2	R	Broth dilution	2	S	Broth dilution	0.06	S	Disc diffusion	S (CLSI)	S	Broth dilution	8	R	Disc diffusion	S	S	Broth dilution	0.25	S	Disc diffusion
99	21127_2#177	GPS_BR_0678_09	ERR1788562	ERS1299564	23	Dominant	VT/NVT	11305	1-6-1-2-437-1-14	ST11305	6A	QUELLUNG	6A	CONCORDANT	Pre-PCV	PCV13	NVT	Brazil	GO	GOIANIA	-166809	-492533	2009	SEP	<5	Disease	CSF	Broth dilution	S (CLSI meningitis)	S	Disc diffusion	S (CLSI)	S	Disc diffusion	S (CLSI)	S	Disc diffusion	S (CLSI)	S	Disc diffusion	R (CLSI)	R	Disc diffusion	S	S	Disc diffusion	S	S	Disc diffusion
100	21127_2#178	GPS_BR_0700_09	ERR1788563	ERS1299819	16	Dominant	VT/NVT	73	2-13-2-15-6-1-1	CC2216	15A	QUELLUNG	15A	CONCORDANT	Pre-PCV	NVT	NVT	Brazil	SP	S JOSE R PRETO	-220878	-438215	2009	SEP	>=5	Disease	CSF	Broth dilution	S (CLSI meningitis)	S	Disc diffusion	S (CLSI)	S	Disc diffusion	S (CLSI)	S	Disc diffusion	S (CLSI)	S	Disc diffusion	S (CLSI)	S	Disc diffusion	S	S	Disc diffusion	S	S	Disc diffusion
101	21127_2#179	GPS_BR_0704_09	ERR1788564	ERS1299565	16	Dominant	VT/NVT	12483	2-16-1-15-6-173-6	ST12483	40	QUELLUNG	40	CONCORDANT	Pre-PCV	NVT	NVT	Brazil	SP	CAMPINAS	-229056	-470608	2009	OCT	>=5	Disease	BLOOD	Broth dilution	S (CLSI non-meningitis)	unknown	Disc diffusion	S (CLSI)	S	Disc diffusion	S (CLSI)	S	Disc diffusion	S (CLSI)	S	Disc diffusion	S (CLSI)	S	Disc diffusion	S	S	Disc diffusion	S	S	Disc diffusion
102	21127_2#18	GPS_BR_0403_08	ERR1788404	ERS1299799	6	Dominant	VT	156	7-11-10-1-6-8-1	CC156	14	QUELLUNG	14	CONCORDANT	Pre-PCV	PCV7	VT	Brazil	PR	PONTA GROSSA	-250892	-501602	2008	JUN	<5	Disease	CSF	Broth dilution	4	R	Broth dilution	4	S	Broth dilution	0.06	S	Disc diffusion	S (CLSI)	S	Broth dilution	16	R	Disc diffusion	S	S	Broth dilution	0.5	S	Disc diffusion
103	21127_2#181	GPS_BR_0715_09	ERR1788566	ERS1299566	6	Dominant	VT	156	7-11-10-1-6-8-1	CC156	14	QUELLUNG	14	CONCORDANT	Pre-PCV	PCV7	VT	Brazil	MS	CORUMBA	-190064	-576495	2009	OCT	<5	Disease	CSF	Broth dilution	2	R	Broth dilution	2	S	Broth dilution	0.06	S	Disc diffusion	S (CLSI)	S	Broth dilution	16	R	Disc diffusion	S	S	Broth dilution	0.25	S	Disc diffusion
104	21127_2#182	GPS_BR_0731_09	ERR1788567	ERS1299898	249	Rare	VT	12500	5-5-257-5-8-14-7	CC12500	4	QUELLUNG	4	CONCORDANT	Pre-PCV	PCV7	VT	Brazil	AC	RIO BRANCO	-99765	-678221	2009	OCT	<5	Disease	CSF	Broth dilution	S (CLSI meningitis)	S	Disc diffusion	S (CLSI)	S	Disc diffusion	S (CLSI)	S	Disc diffusion	S (CLSI)	S	Disc diffusion	S (CLSI)	S	Disc diffusion	S	S	Disc diffusion	S	S	Disc diffusion
105	21127_2#183	GPS_BR_0741_09	ERR1788568	ERS1299567	16	Dominant	VT/NVT	81	4-4-2-4-4-1-1	CC81	23F	QUELLUNG	23F	CONCORDANT	Pre-PCV	PCV7	VT	Brazil	MG	BELO HORIZONTE	-199227	-439451	2009	OCT	<5	Disease	CSF	Broth dilution	4	R	Broth dilution	16	R	Broth dilution	8	R	Disc diffusion	R (CLSI)	R	Broth dilution	8	R	Disc diffusion	S	S	Broth dilution	0.25	S	Disc diffusion
106	21127_2#184	GPS_BR_0749_09	ERR1788569	ERS1299736	5	Dominant	VT/NVT	338	7-13-8-6-1-6-8	CC172	23F	QUELLUNG	23F	CONCORDANT	Pre-PCV	PCV7	VT	Brazil	MG	BELO HORIZONTE	-199227	-439451	2009	OCT	>=5	Disease	CSF	Broth dilution	0.25	R	Broth dilution	2	S	Broth dilution	0.125	S	Disc diffusion	S (CLSI)	S	Broth dilution	8	R	Disc diffusion	S	S	Broth dilution	0.25	S	Disc diffusion
107	21127_2#185	GPS_BR_0758_09	ERR1788570	ERS1299568	5	Dominant	VT/NVT	3163	7-13-8-6-10-6-8	CC172	23F	QUELLUNG	23F	CONCORDANT	Pre-PCV	PCV7	VT	Brazil	SP	TAUBATE	-230314	-455613	2009	OCT	>=5	Disease	CSF	Broth dilution	0.25	R	Broth dilution	4	S	Broth dilution	0.125	S	Disc diffusion	S (CLSI)	S	Broth dilution	2	I	Disc diffusion	S	S	Broth dilution	0.25	S	Disc diffusion
108	21127_2#186	GPS_BR_0761_09	ERR1788571	ERS1299820	32	Dominant	NVT	218	10-20-14-1-6-1-29	CC218	12F	QUELLUNG	12F	CONCORDANT	Pre-PCV	PCV20	NVT	Brazil	SP	S PAULO	-235507	-466334	2009	OCT	<5	Disease	CSF	Broth dilution	S (CLSI meningitis)	S	Disc diffusion	S (CLSI)	S	Disc diffusion	S (CLSI)	S	Disc diffusion	S (CLSI)	S	Disc diffusion	S (CLSI)	S	Disc diffusion	S	S	Disc diffusion	S	S	Disc diffusion
109	21127_2#187	GPS_BR_0765_09	ERR1788572	ERS1299569	6	Dominant	VT	156	7-11-10-1-6-8-1	CC156	14	QUELLUNG	14	CONCORDANT	Pre-PCV	PCV7	VT	Brazil	PR	CURITIBA	-254296	-492712	2009	OCT	<5	Disease	BLOOD	Broth dilution	0.5	R	Broth dilution	2	S	Broth dilution	0.03	S	Disc diffusion	S (CLSI)	S	Broth dilution	8	R	Disc diffusion	S	S	Broth dilution	0.25	S	Disc diffusion
110	21127_2#188	GPS_BR_0771_09	ERR1788573	ERS1299737	16	Dominant	VT/NVT	66	2-8-2-4-6-1-1	CC66	14	QUELLUNG	14	CONCORDANT	Pre-PCV	PCV7	VT	Brazil	BA	ITABUNA	-147876	-392781	2009	OCT	<5	Disease	CSF	Broth dilution	0.125	R	Broth dilution	2	S	Broth dilution	0.03	S	Disc diffusion	S (CLSI)	S	Broth dilution	32	R	Disc diffusion	S	S	Broth dilution	0.25	S	Disc diffusion
111	21127_2#189	GPS_BR_0786_09	ERR1788574	ERS1299570	341	Rare	NVT	9793	2-49-29-11-14-1-19	CC9793	19A	QUELLUNG	19A	CONCORDANT	Pre-PCV	PCV13	NVT	Brazil	SP	S PAULO	-235507	-466334	2009	OCT	<5	Disease	PLEURAL FLUID	Broth dilution	0.06	S	Broth dilution	2	S	Broth dilution	0.03	S	Disc diffusion	S (CLSI)	S	Broth dilution	4	R	Disc diffusion	S	S	Broth dilution	0.125	S	Disc diffusion
112	21127_2#2	GPS_BR_0286_08	ERR1788388	ERS1299797	95	intermediate	NVT	241	25-31-4-16-32-28-44	CC241	18A	QUELLUNG	18A	CONCORDANT	Pre-PCV	NVT	NVT	Brazil	GO	GOIANIA	-166809	-492533	2008	MAY	<5	Disease	BLOOD	Broth dilution	0.03	S	Broth dilution	1	S	Broth dilution	0.015	S	Disc diffusion	S (CLSI)	S	Broth dilution	0.125	S	Disc diffusion	S	S	Broth dilution	0.125	S	Disc diffusion
113	21127_2#21	GPS_BR_0424_08	ERR1788407	ERS1299486	11	Dominant	VT/NVT	193	8-10-2-16-1-26-1	CC193	18C	QUELLUNG	18C	CONCORDANT	Pre-PCV	PCV7	VT	Brazil	SP	CAMPINAS	-229056	-470608	2008	JUL	<5	Disease	CSF	Broth dilution	S (CLSI meningitis)	S	Disc diffusion	S (CLSI)	S	Disc diffusion	S (CLSI)	S	Disc diffusion	S (CLSI)	S	Disc diffusion	S (CLSI)	S	Disc diffusion	S	S	Disc diffusion	S	S	Disc diffusion
114	21127_2#22	GPS_BR_0426_08	ERR1788408	ERS1299890	12	Dominant	NVT	180	7-15-2-10-6-1-22	CC180	3	QUELLUNG	3	CONCORDANT	Pre-PCV	PCV13	NVT	Brazil	SP	BEBEDOURO	-209491	-484791	2008	JUL	<5	Disease	CSF	Broth dilution	S (CLSI meningitis)	S	Disc diffusion	S (CLSI)	S	Disc diffusion	S (CLSI)	S	Disc diffusion	S (CLSI)	S	Disc diffusion	S (CLSI)	S	Disc diffusion	S	S	Disc diffusion	S	S	Disc diffusion
115	21127_2#23	GPS_BR_0443_08	ERR1788409	ERS1299487	61	Dominant	VT/NVT	6403	1-16-71-1-6-17-6	CC698	22F	QUELLUNG	22F	CONCORDANT	Pre-PCV	PCV15	NVT	Brazil	GO	GOIANIA	-166809	-492533	2008	JUL	>=5	Disease	CSF	Broth dilution	0.03	S	Broth dilution	4	S	Broth dilution	0.125	S	Disc diffusion	S (CLSI)	S	Broth dilution	0.5	S	Disc diffusion	S	S	Broth dilution	0.5	S	Disc diffusion
116	21127_2#24	GPS_BR_0446_08	ERR1788410	ERS1299696	6	Dominant	VT	156	7-11-10-1-6-8-1	CC156	14	QUELLUNG	14	CONCORDANT	Pre-PCV	PCV7	VT	Brazil	SP	BAURU	-223218	-490706	2008	JUL	>=5	Disease	CSF	Broth dilution	2	R	Broth dilution	4	S	Broth dilution	0.03	S	Disc diffusion	S (CLSI)	S	Broth dilution	8	R	Disc diffusion	S	S	Broth dilution	0.5	S	Disc diffusion
117	21127_2#25	GPS_BR_0449_08	ERR1788411	ERS1299488	12	Dominant	NVT	180	7-15-2-10-6-1-22	CC180	3	QUELLUNG	3	CONCORDANT	Pre-PCV	PCV13	NVT	Brazil	SP	S PAULO	-235507	-466334	2008	JUL	>=5	Disease	BLOOD	Broth dilution	S (CLSI non-meningitis)	unknown	Disc diffusion	S (CLSI)	S	Disc diffusion	S (CLSI)	S	Disc diffusion	S (CLSI)	S	Disc diffusion	S (CLSI)	S	Disc diffusion	S	S	Disc diffusion	S	S	Disc diffusion
118	21127_2#26	GPS_BR_0462_08	ERR1788412	ERS1299800	573	Rare	VT	735	1-61-9-8-10-103-14	ST735	23F	QUELLUNG	23F	CONCORDANT	Pre-PCV	PCV7	VT	Brazil	BA	SALVADOR	-129822	-384813	2008	JUL	<5	Disease	CSF	Broth dilution	S (CLSI meningitis)	S	Disc diffusion	S (CLSI)	S	Disc diffusion	S (CLSI)	S	Disc diffusion	S (CLSI)	S	Disc diffusion	R (CLSI)	R	Disc diffusion	S	S	Disc diffusion	S	S	Disc diffusion
119	21127_2#29	GPS_BR_0482_08	ERR1788415	ERS1299490	6	Dominant	VT	12507	7-11-10-39-6-8-1	CC156	14	QUELLUNG	14	CONCORDANT	Pre-PCV	PCV7	VT	Brazil	PR	CURITIBA	-254296	-492712	2008	JUL	<5	Disease	CSF	Broth dilution	4	R	Broth dilution	4	S	Broth dilution	0.06	S	Disc diffusion	S (CLSI)	S	Broth dilution	16	R	Disc diffusion	S	S	Broth dilution	0.25	S	Disc diffusion
120	21127_2#31	GPS_BR_0486_08	ERR1788417	ERS1299491	204	intermediate	NVT	2878	7-5-29-12-14-3-6	CC62	19A	QUELLUNG	19A	CONCORDANT	Pre-PCV	PCV13	NVT	Brazil	BA	SALVADOR	-129822	-384813	2008	JUL	<5	Disease	CSF	Broth dilution	0.25	R	Broth dilution	4	S	Broth dilution	0.06	S	Disc diffusion	S (CLSI)	S	Broth dilution	1	I	Disc diffusion	S	S	Broth dilution	0.25	S	Disc diffusion
121	21127_2#32	GPS_BR_0488_08	ERR1788418	ERS1299698	16	Dominant	VT/NVT	737	2-8-2-16-6-1-1	CC66	7C	QUELLUNG	7C	CONCORDANT	Pre-PCV	NVT	NVT	Brazil	BA	SALVADOR	-129822	-384813	2008	JUL	<5	Disease	CSF	Broth dilution	S (CLSI meningitis)	S	Disc diffusion	S (CLSI)	S	Disc diffusion	S (CLSI)	S	Disc diffusion	R (CLSI)	R	Disc diffusion	R (CLSI)	R	Disc diffusion	S	S	Disc diffusion	S	S	Disc diffusion
122	21127_2#33	GPS_BR_0490_08	ERR1788419	ERS1299492	1	Dominant	VT/NVT	320	4-16-19-15-6-20-1	CC320	19A	QUELLUNG	19A	CONCORDANT	Pre-PCV	PCV13	NVT	Brazil	SP	S PAULO	-235507	-466334	2008	JUL	<5	Disease	BLOOD	Broth dilution	4	R	BROTH DILUTION	2	S	Broth dilution	>8	R	Disc diffusion	R (CLSI)	R	Broth dilution	4	R	Disc diffusion	R	R	Broth dilution	0.25	S	Disc diffusion
123	21127_2#35	GPS_BR_0504_08	ERR1788421	ERS1299493	44	Dominant	VT	177	7-14-4-12-1-1-14	CC177	19F	QUELLUNG	19F	CONCORDANT	Pre-PCV	PCV7	VT	Brazil	SP	S PAULO	-235507	-466334	2008	JUL	<5	Disease	BLOOD	Broth dilution	0.06	S	Broth dilution	4	S	Broth dilution	0.03	S	Disc diffusion	I (CLSI)	I	Broth dilution	4	R	Disc diffusion	S	S	Broth dilution	0.25	S	Disc diffusion
124	21127_2#37	GPS_BR_0513_08	ERR1788423	ERS1299494	37	Dominant	VT	750	7-47-1-37-6-1-14	ST750	6B	QUELLUNG	6B	CONCORDANT	Pre-PCV	PCV7	VT	Brazil	SP	CAMPINAS	-229056	-470608	2008	JUL	<5	Disease	BLOOD	Broth dilution	S (CLSI non-meningitis)	unknown	Disc diffusion	S (CLSI)	S	Disc diffusion	S (CLSI)	S	Disc diffusion	S (CLSI)	S	Disc diffusion	R (CLSI)	R	Disc diffusion	S	S	Disc diffusion	S	S	Disc diffusion
125	21127_2#4	GPS_BR_0296_08	ERR1788390	ERS1299691	32	Dominant	NVT	218	10-20-14-1-6-1-29	CC218	12F	QUELLUNG	12F	CONCORDANT	Pre-PCV	PCV20	NVT	Brazil	SP	RIBEIRAO PRETO	-211783	-478067	2008	MAY	>=5	Disease	CSF	Broth dilution	S (CLSI meningitis)	S	Disc diffusion	S (CLSI)	S	Disc diffusion	S (CLSI)	S	Disc diffusion	S (CLSI)	S	Disc diffusion	S (CLSI)	S	Disc diffusion	S	S	Disc diffusion	S	S	Disc diffusion
126	21127_2#41	GPS_BR_0542_08	ERR1788426	ERS1299700	11	Dominant	VT/NVT	1358	8-10-2-16-1-1-1	CC193	18C	QUELLUNG	18C	CONCORDANT	Pre-PCV	PCV7	VT	Brazil	PE	RECIFE	-80642	-348782	2008	JUL	<5	Disease	CSF	Broth dilution	S (CLSI meningitis)	S	Disc diffusion	S (CLSI)	S	Disc diffusion	S (CLSI)	S	Disc diffusion	S (CLSI)	S	Disc diffusion	S (CLSI)	S	Disc diffusion	S	S	Disc diffusion	S	S	Disc diffusion
127	21127_2#42	GPS_BR_0551_08	ERR1788427	ERS1299496	6	Dominant	VT	156	7-11-10-1-6-8-1	CC156	14	QUELLUNG	14	CONCORDANT	Pre-PCV	PCV7	VT	Brazil	SP	RIBEIRAO PRETO	-211783	-478067	2008	AUG	<5	Disease	CSF	Broth dilution	2	R	Broth dilution	2	S	Broth dilution	0.03	S	Disc diffusion	S (CLSI)	S	Broth dilution	8	R	Disc diffusion	S	S	Broth dilution	0.25	S	Disc diffusion
128	21127_2#43	GPS_BR_0555_08	ERR1788428	ERS1299802	83	intermediate	NVT	232	13-9-15-14-10-16-1	CC378	3	QUELLUNG	3	CONCORDANT	Pre-PCV	PCV13	NVT	Brazil	SP	AMPARO	-227011	-467644	2008	AUG	>=5	Disease	CSF	Broth dilution	S (CLSI meningitis)	S	Disc diffusion	S (CLSI)	S	Disc diffusion	S (CLSI)	S	Disc diffusion	S (CLSI)	S	Disc diffusion	I (CLSI)	I	Disc diffusion	S	S	Disc diffusion	S	S	Disc diffusion
129	21127_2#44	GPS_BR_0568_08	ERR1788429	ERS1299497	341	Rare	NVT	8640	2-49-29-11-14-1-558	CC9793	19A	QUELLUNG	19A	CONCORDANT	Pre-PCV	PCV13	NVT	Brazil	CE	FORTALEZA	-37305	-385218	2008	AUG	<5	Disease	CSF	Broth dilution	1	R	Broth dilution	1	S	Broth dilution	>8	R	Disc diffusion	S (CLSI)	S	Broth dilution	4	R	Disc diffusion	S	S	Broth dilution	0.125	S	Disc diffusion
130	21127_2#45	GPS_BR_0574_08	ERR1788430	ERS1299701	6	Dominant	VT	156	7-11-10-1-6-8-1	CC156	14	QUELLUNG	14	CONCORDANT	Pre-PCV	PCV7	VT	Brazil	AM	MANAUS	-31329	-599865	2008	AUG	>=5	Disease	CSF	Broth dilution	2	R	Broth dilution	4	S	Broth dilution	0.06	S	Disc diffusion	S (CLSI)	S	Broth dilution	8	R	Disc diffusion	S	S	Broth dilution	0.25	S	Disc diffusion
131	21127_2#46	GPS_BR_0575_08	ERR1788431	ERS1299498	11	Dominant	VT/NVT	193	8-10-2-16-1-26-1	CC193	18C	QUELLUNG	18C	CONCORDANT	Pre-PCV	PCV7	VT	Brazil	AM	MANAUS	-31329	-599865	2008	AUG	>=5	Disease	CSF	Broth dilution	S (CLSI meningitis)	S	Disc diffusion	S (CLSI)	S	Disc diffusion	S (CLSI)	S	Disc diffusion	S (CLSI)	S	Disc diffusion	R (CLSI)	R	Disc diffusion	S	S	Disc diffusion	S	S	Disc diffusion
132	21127_2#47	GPS_BR_0581_08	ERR1788432	ERS1299853	16	Dominant	VT/NVT	67	2-8-7-4-6-1-1	CC66	15A	QUELLUNG	15A	CONCORDANT	Pre-PCV	NVT	NVT	Brazil	SP	CAMPINAS	-229056	-470608	2008	AUG	<5	Disease	BLOOD	Broth dilution	S (CLSI non-meningitis)	unknown	Disc diffusion	S (CLSI)	S	Disc diffusion	S (CLSI)	S	Disc diffusion	S (CLSI)	S	Disc diffusion	S (CLSI)	S	Disc diffusion	S	S	Disc diffusion	S	S	Disc diffusion
133	21127_2#48	GPS_BR_0594_08	ERR1788433	ERS1299499	11	Dominant	VT/NVT	193	8-10-2-16-1-26-1	CC193	18C	QUELLUNG	18C	CONCORDANT	Pre-PCV	PCV7	VT	Brazil	MG	PASSOS	-207192	-466095	2008	AUG	<5	Disease	CSF	Broth dilution	S (CLSI meningitis)	S	Disc diffusion	S (CLSI)	S	Disc diffusion	S (CLSI)	S	Disc diffusion	S (CLSI)	S	Disc diffusion	R (CLSI)	R	Disc diffusion	S	S	Disc diffusion	S	S	Disc diffusion
134	21127_2#49	GPS_BR_0598_08	ERR1788434	ERS1299702	6	Dominant	VT	12505	7-11-10-1-258-8-1	CC156	14	QUELLUNG	14	CONCORDANT	Pre-PCV	PCV7	VT	Brazil	MG	BELO HORIZONTE	-199227	-439451	2008	AUG	<5	Disease	CSF	Broth dilution	4	R	Broth dilution	2	S	Broth dilution	0.25	S	Disc diffusion	S (CLSI)	S	Broth dilution	16	R	Disc diffusion	S	S	Broth dilution	0.5	S	Disc diffusion
135	21127_2#5	GPS_BR_0297_08	ERR1788391	ERS1299478	98	intermediate	NVT	404	7-9-15-11-42-1-70	CC1480	8	QUELLUNG	8	CONCORDANT	Pre-PCV	PCV20	NVT	Brazil	SP	S PAULO	-235507	-466334	2008	MAY	<5	Disease	BLOOD	Broth dilution	S (CLSI meningitis)	S	Disc diffusion	S (CLSI)	S	Disc diffusion	S (CLSI)	S	Disc diffusion	S (CLSI)	S	Disc diffusion	S (CLSI)	S	Disc diffusion	S	S	Disc diffusion	S	S	Disc diffusion
136	21127_2#50	GPS_BR_0599_08	ERR1788435	ERS1299500	11	Dominant	VT/NVT	12838	402-10-2-16-1-26-1	CC193	18C	QUELLUNG	18C	CONCORDANT	Pre-PCV	PCV7	VT	Brazil	MG	SETE LAGOAS	-194661	-442469	2008	AUG	<5	Disease	BLOOD	Broth dilution	S (CLSI meningitis)	S	Disc diffusion	S (CLSI)	S	Disc diffusion	S (CLSI)	S	Disc diffusion	S (CLSI)	S	Disc diffusion	R (CLSI)	R	Disc diffusion	S	S	Disc diffusion	S	S	Disc diffusion
137	21127_2#51	GPS_BR_0600_08	ERR1788436	ERS1299803	18	Dominant	VT/NVT	733	1-59-4-1-1-80-5	ST733	19A	QUELLUNG	19A	CONCORDANT	Pre-PCV	PCV13	NVT	Brazil	BA	SALVADOR	-129822	-384813	2008	AUG	<5	Disease	BLOOD	Broth dilution	S (CLSI meningitis)	S	Disc diffusion	S (CLSI)	S	Disc diffusion	S (CLSI)	S	Disc diffusion	S (CLSI)	S	Disc diffusion	R (CLSI)	R	Disc diffusion	S	S	Disc diffusion	S	S	Disc diffusion
138	21127_2#52	GPS_BR_0613_08	ERR1788437	ERS1299501	249	Rare	VT	770	5-5-4-5-6-1-7	ST770	4	QUELLUNG	4	CONCORDANT	Pre-PCV	PCV7	VT	Brazil	SP	S PAULO	-235507	-466334	2008	AUG	>=5	Disease	BLOOD	Broth dilution	S (CLSI non-meningitis)	unknown	Disc diffusion	S (CLSI)	S	Disc diffusion	S (CLSI)	S	Disc diffusion	S (CLSI)	S	Disc diffusion	S (CLSI)	S	Disc diffusion	S	S	Disc diffusion	S	S	Disc diffusion
139	21127_2#53	GPS_BR_0617_08	ERR1788438	ERS1299703	37	Dominant	VT	12514	7-47-29-5-6-1-8	ST12514	6B	QUELLUNG	6B	CONCORDANT	Pre-PCV	PCV7	VT	Brazil	BA	VITORIA DA CONQUISTA	-148567	-408415	2008	AUG	<5	Disease	BLOOD	Broth dilution	S (CLSI meningitis)	S	Disc diffusion	S (CLSI)	S	Disc diffusion	S (CLSI)	S	Disc diffusion	S (CLSI)	S	Disc diffusion	R (CLSI)	R	Disc diffusion	S	S	Disc diffusion	S	S	Disc diffusion
140	21127_2#54	GPS_BR_0618_08	ERR1788439	ERS1299502	13	Dominant	VT/NVT	497	7-25-4-2-48-20-28	CC473	6B	QUELLUNG	6B	CONCORDANT	Pre-PCV	PCV7	VT	Brazil	BA	SALVADOR	-129822	-384813	2008	AUG	<5	Disease	BLOOD	Broth dilution	S (CLSI non-meningitis)	unknown	Disc diffusion	S (CLSI)	S	Disc diffusion	S (CLSI)	S	Disc diffusion	S (CLSI)	S	Disc diffusion	R (CLSI)	R	Disc diffusion	S	S	Disc diffusion	S	S	Disc diffusion
141	21127_2#55	GPS_BR_0623_08	ERR1788440	ERS1299897	113	intermediate	VT	353	1-5-9-5-6-3-65	CC353	23F	QUELLUNG	23F	CONCORDANT	Pre-PCV	PCV7	VT	Brazil	SP	S PAULO	-235507	-466334	2008	AUG	<5	Disease	BLOOD	Broth dilution	0.25	R	Broth dilution	2	S	Broth dilution	0.03	S	Disc diffusion	S (CLSI)	S	Broth dilution	4	R	Disc diffusion	S	S	Broth dilution	0.125	S	Disc diffusion
142	21127_2#56	GPS_BR_0626_08	ERR1788441	ERS1299503	44	Dominant	VT	12513	7-14-7-12-1-1-14	CC177	19F	QUELLUNG	19F	CONCORDANT	Pre-PCV	PCV7	VT	Brazil	SP	S PAULO	-235507	-466334	2008	AUG	>=5	Disease	BLOOD	Broth dilution	S (CLSI meningitis)	S	Disc diffusion	S (CLSI)	S	Disc diffusion	S (CLSI)	S	Disc diffusion	S (CLSI)	S	Disc diffusion	R (CLSI)	R	Disc diffusion	S	S	Disc diffusion	S	S	Disc diffusion
143	21127_2#57	GPS_BR_0646_08	ERR1788442	ERS1299704	204	intermediate	NVT	9942	2-5-29-18-9-581-6	ST9942	19A	QUELLUNG	19A	CONCORDANT	Pre-PCV	PCV13	NVT	Brazil	DF	BRASILIA	-157934	-478823	2008	AUG	<5	Disease	CSF	Broth dilution	0.125	R	Broth dilution	4	S	Broth dilution	0.06	S	Disc diffusion	S (CLSI)	S	Broth dilution	8	R	Disc diffusion	S	S	Broth dilution	0.125	S	Disc diffusion
144	21127_2#58	GPS_BR_0665_08	ERR1788443	ERS1299504	16	Dominant	VT/NVT	81	4-4-2-4-4-1-1	CC81	23F	QUELLUNG	23F	CONCORDANT	Pre-PCV	PCV7	VT	Brazil	SP	S PAULO	-235507	-466334	2008	SEP	>=5	Disease	BLOOD	Broth dilution	2	R	Broth dilution	16	R	Broth dilution	4	R	Disc diffusion	R (CLSI)	R	Broth dilution	8	R	Disc diffusion	S	S	Broth dilution	0.125	S	Disc diffusion
145	21127_2#59	GPS_BR_0692_08	ERR1788444	ERS1299804	6	Dominant	VT	12839	7-11-10-1-6-736-1	CC156	14	QUELLUNG	14	CONCORDANT	Pre-PCV	PCV7	VT	Brazil	SP	SANTOS	-239608	-463339	2008	SEP	<5	Disease	CSF	Broth dilution	2	R	Broth dilution	4	S	Broth dilution	0.03	S	Disc diffusion	S (CLSI)	S	Broth dilution	16	R	Disc diffusion	S	S	Broth dilution	0.25	S	Disc diffusion
146	21127_2#60	GPS_BR_0694_08	ERR1788445	ERS1299505	249	Rare	VT	770	5-5-4-5-6-1-7	ST770	4	QUELLUNG	4	CONCORDANT	Pre-PCV	PCV7	VT	Brazil	SC	FLORIANOPOLIS	-275973	-485496	2008	SEP	>=5	Disease	CSF	Broth dilution	S (CLSI meningitis)	S	Disc diffusion	S (CLSI)	S	Disc diffusion	S (CLSI)	S	Disc diffusion	S (CLSI)	S	Disc diffusion	S (CLSI)	S	Disc diffusion	S	S	Disc diffusion	S	S	Disc diffusion
147	21127_2#61	GPS_BR_0698_08	ERR1788446	ERS1299705	15	Dominant	VT	191	8-9-2-1-6-1-17	CC191	7F	QUELLUNG	7F	CONCORDANT	Pre-PCV	PCV10	VT	Brazil	SC	FLORIANOPOLIS	-275973	-485496	2008	SEP	>=5	Disease	CSF	Broth dilution	S (CLSI meningitis)	S	Disc diffusion	S (CLSI)	S	Disc diffusion	S (CLSI)	S	Disc diffusion	S (CLSI)	S	Disc diffusion	R (CLSI)	R	Disc diffusion	S	S	Disc diffusion	S	S	Disc diffusion
148	21127_2#62	GPS_BR_0702_08	ERR1788447	ERS1299506	16	Dominant	VT/NVT	66	2-8-2-4-6-1-1	CC66	14	QUELLUNG	14	CONCORDANT	Pre-PCV	PCV7	VT	Brazil	BA	SALVADOR	-129822	-384813	2008	SEP	<5	Disease	CSF	Broth dilution	0.25	R	Broth dilution	2	S	Broth dilution	0.06	S	Disc diffusion	S (CLSI)	S	Broth dilution	16	R	Disc diffusion	S	S	Broth dilution	0.25	S	Disc diffusion
149	21127_2#63	GPS_BR_0703_08	ERR1788448	ERS1299854	6	Dominant	VT	156	7-11-10-1-6-8-1	CC156	14	QUELLUNG	14	CONCORDANT	Pre-PCV	PCV7	VT	Brazil	SP	RIBEIRAO PRETO	-211783	-478067	2008	SEP	<5	Disease	BLOOD	Broth dilution	1	R	Broth dilution	4	S	Broth dilution	0.03	S	Disc diffusion	S (CLSI)	S	Broth dilution	16	R	Disc diffusion	S	S	Broth dilution	0.25	S	Disc diffusion
150	21127_2#64	GPS_BR_0707_08	ERR1788449	ERS1299507	23	Dominant	VT/NVT	12495	5-11-1-2-6-3-4	CC385	6B	QUELLUNG	6B	CONCORDANT	Pre-PCV	PCV7	VT	Brazil	PR	CURITIBA	-254296	-492712	2008	SEP	<5	Disease	CSF	Broth dilution	S (CLSI meningitis)	S	Disc diffusion	S (CLSI)	S	Disc diffusion	R (CLSI)	R	Disc diffusion	R (CLSI)	R	Disc diffusion	R (CLSI)	R	Disc diffusion	R	R	Disc diffusion	S	S	Disc diffusion
151	21127_2#66	GPS_BR_0724_08	ERR1788451	ERS1299508	16	Dominant	VT/NVT	66	2-8-2-4-6-1-1	CC66	14	QUELLUNG	14	CONCORDANT	Pre-PCV	PCV7	VT	Brazil	MS	CAMPO GRANDE	-20464	-546163	2008	SEP	<5	Disease	CSF	Broth dilution	0.25	R	Broth dilution	2	S	Broth dilution	0.03	S	Disc diffusion	S (CLSI)	S	Broth dilution	32	R	Disc diffusion	S	S	Broth dilution	0.25	S	Disc diffusion
152	21127_2#67	GPS_BR_0726_08	ERR1788452	ERS1299805	5	Dominant	VT/NVT	338	7-13-8-6-1-6-8	CC172	23F	QUELLUNG	23F	CONCORDANT	Pre-PCV	PCV7	VT	Brazil	MS	CAMPO GRANDE	-20464	-546163	2008	SEP	<5	Disease	CSF	Broth dilution	0.125	R	Broth dilution	4	S	Broth dilution	0.03	S	Disc diffusion	S (CLSI)	S	Broth dilution	8	R	Disc diffusion	S	S	Broth dilution	0.25	S	Disc diffusion
153	21127_2#68	GPS_BR_0728_08	ERR1788453	ERS1299509	3	Dominant	NVT	62	2-5-29-12-16-3-14	CC62	11A	QUELLUNG	11A	CONCORDANT	Pre-PCV	PCV20	NVT	Brazil	MS	CAMPO GRANDE	-20464	-546163	2008	SEP	>=5	Disease	CSF	Broth dilution	S (CLSI meningitis)	S	Disc diffusion	S (CLSI)	S	Disc diffusion	S (CLSI)	S	Disc diffusion	S (CLSI)	S	Disc diffusion	S (CLSI)	S	Disc diffusion	S	S	Disc diffusion	S	S	Disc diffusion
154	21127_2#69	GPS_BR_0735_08	ERR1788454	ERS1299707	44	Dominant	VT	12510	7-13-4-12-1-31-14	ST12510	19F	QUELLUNG	19F	CONCORDANT	Pre-PCV	PCV7	VT	Brazil	PE	RECIFE	-80642	-348782	2008	SEP	<5	Disease	BLOOD	Broth dilution	S (CLSI non-meningitis)	unknown	Disc diffusion	S (CLSI)	S	Disc diffusion	S (CLSI)	S	Disc diffusion	S (CLSI)	S	Disc diffusion	S (CLSI)	S	Disc diffusion	S	S	Disc diffusion	S	S	Disc diffusion
155	21127_2#7	GPS_BR_0323_08	ERR1788393	ERS1299479	12	Dominant	NVT	180	7-15-2-10-6-1-22	CC180	3	QUELLUNG	3	CONCORDANT	Pre-PCV	PCV13	NVT	Brazil	SP	CAMPINAS	-229056	-470608	2008	JUN	>=5	Disease	BLOOD	Broth dilution	S (CLSI non-meningitis)	unknown	Disc diffusion	S (CLSI)	S	Disc diffusion	S (CLSI)	S	Disc diffusion	S (CLSI)	S	Disc diffusion	S (CLSI)	S	Disc diffusion	S	S	Disc diffusion	S	S	Disc diffusion
156	21127_2#70	GPS_BR_0738_08	ERR1788455	ERS1299510	5	Dominant	VT/NVT	338	7-13-8-6-1-6-8	CC172	23F	QUELLUNG	23F	CONCORDANT	Pre-PCV	PCV7	VT	Brazil	SP	S PAULO	-235507	-466334	2008	SEP	<5	Disease	BLOOD	Broth dilution	0.5	R	Broth dilution	4	S	Broth dilution	0.06	S	Disc diffusion	S (CLSI)	S	Broth dilution	0.5	S	Disc diffusion	S	S	Broth dilution	0.25	S	Disc diffusion
157	21127_2#71	GPS_BR_0740_08	ERR1788456	ERS1299878	37	Dominant	VT	751	7-47-29-37-6-1-80	CC751	6B	QUELLUNG	6B	CONCORDANT	Pre-PCV	PCV7	VT	Brazil	GO	GOIANIA	-166809	-492533	2008	SEP	<5	Disease	BLOOD	Broth dilution	0.25	R	Broth dilution	4	S	Broth dilution	0.03	S	Disc diffusion	S (CLSI)	S	Broth dilution	4	R	Disc diffusion	S	S	Broth dilution	0.25	S	Disc diffusion
158	21127_2#72	GPS_BR_0741_08	ERR1788457	ERS1299511	47	Dominant	VT/NVT	386	32-28-1-1-15-52-14	ST386	6B	QUELLUNG	6B	CONCORDANT	Pre-PCV	PCV7	VT	Brazil	GO	GOIANIA	-166809	-492533	2008	SEP	<5	Disease	BLOOD	Broth dilution	0.125	R	Broth dilution	4	S	Broth dilution	8	R	Disc diffusion	R (CLSI)	R	Broth dilution	0.5	S	Disc diffusion	R	R	Broth dilution	0.25	S	Disc diffusion
159	21127_2#73	GPS_BR_0746_08	ERR1788458	ERS1299708	6	Dominant	VT	12506	7-11-10-1-6-8-633	CC156	14	QUELLUNG	14	CONCORDANT	Pre-PCV	PCV7	VT	Brazil	GO	GOIANIA	-166809	-492533	2008	SEP	<5	Disease	BLOOD	Broth dilution	4	R	Broth dilution	4	S	Broth dilution	0.03	S	Disc diffusion	S (CLSI)	S	Broth dilution	32	R	Disc diffusion	S	S	Broth dilution	0.25	S	Disc diffusion
160	21127_2#74	GPS_BR_0751_08	ERR1788459	ERS1299512	6	Dominant	VT	156	7-11-10-1-6-8-1	CC156	14	QUELLUNG	14	CONCORDANT	Pre-PCV	PCV7	VT	Brazil	SP	S PAULO	-235507	-466334	2008	SEP	<5	Disease	BLOOD	Broth dilution	2	R	Broth dilution	4	S	Broth dilution	0.03	S	Disc diffusion	S (CLSI)	S	Broth dilution	8	R	Disc diffusion	S	S	Broth dilution	0.25	S	Disc diffusion
161	21127_2#75	GPS_BR_0764_08	ERR1788460	ERS1299806	6	Dominant	VT	156	7-11-10-1-6-8-1	CC156	14	QUELLUNG	14	CONCORDANT	Pre-PCV	PCV7	VT	Brazil	RJ	RIO DE JANEIRO	-22911	-432094	2008	SEP	<5	Disease	CSF	Broth dilution	2	R	Broth dilution	4	S	Broth dilution	0.06	S	Disc diffusion	S (CLSI)	S	Broth dilution	8	R	Disc diffusion	S	S	Broth dilution	0.25	S	Disc diffusion
162	21127_2#76	GPS_BR_0774_08	ERR1788461	ERS1299513	32	Dominant	NVT	218	10-20-14-1-6-1-29	CC218	12F	QUELLUNG	12F	CONCORDANT	Pre-PCV	PCV20	NVT	Brazil	SP	S PAULO	-235507	-466334	2008	SEP	>=5	Disease	PLEURAL FLUID	Broth dilution	S (CLSI non-meningitis)	unknown	Disc diffusion	S (CLSI)	S	Disc diffusion	S (CLSI)	S	Disc diffusion	S (CLSI)	S	Disc diffusion	S (CLSI)	S	Disc diffusion	S	S	Disc diffusion	S	S	Disc diffusion
163	21127_2#77	GPS_BR_0775_08	ERR1788462	ERS1299709	51	Dominant	NVT	458	2-32-9-47-6-21-17	CC458	3	QUELLUNG	3	CONCORDANT	Pre-PCV	PCV13	NVT	Brazil	SP	S PAULO	-235507	-466334	2008	SEP	<5	Disease	BLOOD	Broth dilution	S (CLSI non-meningitis)	unknown	Disc diffusion	S (CLSI)	S	Disc diffusion	S (CLSI)	S	Disc diffusion	S (CLSI)	S	Disc diffusion	S (CLSI)	S	Disc diffusion	S	S	Disc diffusion	S	S	Disc diffusion
164	21127_2#78	GPS_BR_0778_08	ERR1788463	ERS1299514	47	Dominant	VT/NVT	315	20-28-1-1-15-14-14	CC315	6B	QUELLUNG	6B	CONCORDANT	Pre-PCV	PCV7	VT	Brazil	PR	FOZ DO IGUACU	-255469	-545763	2008	SEP	<5	Disease	CSF	Broth dilution	S (CLSI meningitis)	S	Disc diffusion	S (CLSI)	S	Disc diffusion	R (CLSI)	R	Disc diffusion	R (CLSI)	R	Disc diffusion	S (CLSI)	S	Disc diffusion	R	R	Disc diffusion	S	S	Disc diffusion
165	21127_2#79	GPS_BR_0781_08	ERR1788464	ERS1299855	18	Dominant	VT/NVT	733	1-59-4-1-1-80-5	ST733	19A	QUELLUNG	19A	CONCORDANT	Pre-PCV	PCV13	NVT	Brazil	BA	SALVADOR	-129822	-384813	2008	OCT	>=5	Disease	CSF	Broth dilution	S (CLSI meningitis)	S	Disc diffusion	S (CLSI)	S	Disc diffusion	S (CLSI)	S	Disc diffusion	S (CLSI)	S	Disc diffusion	S (CLSI)	S	Disc diffusion	S	S	Disc diffusion	S	S	Disc diffusion
166	21127_2#8	GPS_BR_0334_08	ERR1788394	ERS1299692	6	Dominant	VT	156	7-11-10-1-6-8-1	CC156	14	QUELLUNG	14	CONCORDANT	Pre-PCV	PCV7	VT	Brazil	ES	VITORIA	-202997	-403016	2008	JUN	<5	Disease	BLOOD	Broth dilution	4	R	Broth dilution	4	S	Broth dilution	0.06	S	Disc diffusion	S (CLSI)	S	Broth dilution	16	R	Disc diffusion	S	S	Broth dilution	0.25	S	Disc diffusion
167	21127_2#80	GPS_BR_0783_08	ERR1788465	ERS1299515	204	intermediate	NVT	1118	2-5-29-12-14-3-6	CC62	19A	QUELLUNG	19A	CONCORDANT	Pre-PCV	PCV13	NVT	Brazil	SP	RIBEIRAO PRETO	-211783	-478067	2008	OCT	<5	Disease	BLOOD	Broth dilution	S (CLSI non-meningitis)	unknown	Disc diffusion	S (CLSI)	S	Disc diffusion	S (CLSI)	S	Disc diffusion	S (CLSI)	S	Disc diffusion	S (CLSI)	S	Disc diffusion	S	S	Disc diffusion	S	S	Disc diffusion
168	21127_2#81	GPS_BR_0787_08	ERR1788466	ERS1299710	12	Dominant	NVT	180	7-15-2-10-6-1-22	CC180	3	QUELLUNG	3	CONCORDANT	Pre-PCV	PCV13	NVT	Brazil	AM	MANAUS	-31329	-599865	2008	OCT	>=5	Disease	CSF	Broth dilution	S (CLSI meningitis)	S	Disc diffusion	S (CLSI)	S	Disc diffusion	S (CLSI)	S	Disc diffusion	S (CLSI)	S	Disc diffusion	S (CLSI)	S	Disc diffusion	S	S	Disc diffusion	S	S	Disc diffusion
169	21127_2#82	GPS_BR_0794_08	ERR1788467	ERS1299516	37	Dominant	VT	12841	7-47-29-8-6-752-80	ST12841	6B	QUELLUNG	6B	CONCORDANT	Pre-PCV	PCV7	VT	Brazil	GO	GOIANIA	-166809	-492533	2008	OCT	<5	Disease	BLOOD	Broth dilution	0.125	R	Broth dilution	4	S	Broth dilution	0.06	S	Disc diffusion	S (CLSI)	S	Broth dilution	4	R	Disc diffusion	S	S	Broth dilution	0.25	S	Disc diffusion
170	21127_2#83	GPS_BR_0796_08	ERR1788468	ERS1299807	47	Dominant	VT/NVT	386	32-28-1-1-15-52-14	ST386	6B	QUELLUNG	6B	CONCORDANT	Pre-PCV	PCV7	VT	Brazil	GO	GOIANIA	-166809	-492533	2008	OCT	<5	Disease	CSF	Broth dilution	S (CLSI meningitis)	S	Disc diffusion	S (CLSI)	S	Disc diffusion	R (CLSI)	R	Disc diffusion	R (CLSI)	R	Disc diffusion	S (CLSI)	S	Disc diffusion	R	R	Disc diffusion	S	S	Disc diffusion
171	21127_2#84	GPS_BR_0798_08	ERR1788469	ERS1299517	31	Dominant	VT	304	13-8-13-5-17-4-8	CC5316	1	QUELLUNG	1	CONCORDANT	Pre-PCV	PCV10	VT	Brazil	SP	S PAULO	-235507	-466334	2008	OCT	<5	Disease	BLOOD	Broth dilution	S (CLSI non-meningitis)	unknown	Disc diffusion	S (CLSI)	S	Disc diffusion	S (CLSI)	S	Disc diffusion	S (CLSI)	S	Disc diffusion	I (CLSI)	I	Disc diffusion	S	S	Disc diffusion	S	S	Disc diffusion
172	21127_2#85	GPS_BR_0805_08	ERR1788470	ERS1299711	6	Dominant	VT	156	7-11-10-1-6-8-1	CC156	14	QUELLUNG	14	CONCORDANT	Pre-PCV	PCV7	VT	Brazil	PR	PONTA GROSSA	-250892	-501602	2008	OCT	<5	Disease	CSF	Broth dilution	0.5	R	Broth dilution	2	S	Broth dilution	0.06	S	Disc diffusion	S (CLSI)	S	Broth dilution	32	R	Disc diffusion	S	S	Broth dilution	0.5	S	Disc diffusion
173	21127_2#86	GPS_BR_0810_08	ERR1788471	ERS1299518	16	Dominant	VT/NVT	66	2-8-2-4-6-1-1	CC66	14	QUELLUNG	14	CONCORDANT	Pre-PCV	PCV7	VT	Brazil	BA	SALVADOR	-129822	-384813	2008	OCT	>=5	Disease	CSF	Broth dilution	0.25	R	Broth dilution	4	S	Broth dilution	0.06	S	Disc diffusion	S (CLSI)	S	Broth dilution	8	R	Disc diffusion	S	S	Broth dilution	0.25	S	Disc diffusion
174	21127_2#87	GPS_BR_0830_08	ERR1788472	ERS1299891	83	intermediate	NVT	232	13-9-15-14-10-16-1	CC378	3	QUELLUNG	3	CONCORDANT	Pre-PCV	PCV13	NVT	Brazil	BA	SALVADOR	-129822	-384813	2008	OCT	>=5	Disease	CSF	Broth dilution	S (CLSI meningitis)	S	Disc diffusion	S (CLSI)	S	Disc diffusion	S (CLSI)	S	Disc diffusion	S (CLSI)	S	Disc diffusion	S (CLSI)	S	Disc diffusion	S	S	Disc diffusion	S	S	Disc diffusion
175	21127_2#88	GPS_BR_0834_08	ERR1788473	ERS1299519	23	Dominant	VT/NVT	90	5-6-1-2-6-3-4	CC385	6B	QUELLUNG	6B	CONCORDANT	Pre-PCV	PCV7	VT	Brazil	SP	S PAULO	-235507	-466334	2008	OCT	<5	Disease	CSF	Broth dilution	4	R	Broth dilution	4	S	Broth dilution	8	R	Disc diffusion	R (CLSI)	R	Broth dilution	4	R	Disc diffusion	R	R	Broth dilution	0.25	S	Disc diffusion
176	21127_2#89	GPS_BR_0850_08	ERR1788474	ERS1299712	47	Dominant	VT/NVT	11315	20-28-1-1-15-14-5	CC315	6B	QUELLUNG	6B	CONCORDANT	Pre-PCV	PCV7	VT	Brazil	SP	S PAULO	-235507	-466334	2008	OCT	>=5	Disease	CSF	Broth dilution	0.06	S	Broth dilution	4	S	Broth dilution	>8	R	Disc diffusion	R (CLSI)	R	Broth dilution	0.5	S	Disc diffusion	R	R	Broth dilution	0.25	S	Disc diffusion
177	21127_2#9	GPS_BR_0342_08	ERR1788395	ERS1299480	6	Dominant	VT	156	7-11-10-1-6-8-1	CC156	14	QUELLUNG	14	CONCORDANT	Pre-PCV	PCV7	VT	Brazil	SP	RIBEIRAO PRETO	-211783	-478067	2008	JUN	<5	Disease	BLOOD	Broth dilution	4	R	Broth dilution	4	S	Broth dilution	0.06	S	Disc diffusion	S (CLSI)	S	Broth dilution	8	R	Disc diffusion	S	S	Broth dilution	0.5	S	Disc diffusion
178	21127_2#90	GPS_BR_0851_08	ERR1788475	ERS1299520	6	Dominant	VT	156	7-11-10-1-6-8-1	CC156	14	QUELLUNG	14	CONCORDANT	Pre-PCV	PCV7	VT	Brazil	SP	S PAULO	-235507	-466334	2008	OCT	<5	Disease	CSF	Broth dilution	2	R	Broth dilution	4	S	Broth dilution	8	R	Disc diffusion	R (CLSI)	R	Broth dilution	8	R	Disc diffusion	R	R	Broth dilution	0.25	S	Disc diffusion
179	21127_2#91	GPS_BR_0852_08	ERR1788476	ERS1299808	7	Dominant	NVT	945	1-8-9-2-6-4-1	CC439	23B	QUELLUNG	23B	CONCORDANT	Pre-PCV	NVT	NVT	Brazil	SP	CAMPINAS	-229056	-470608	2008	OCT	<5	Disease	CSF	Broth dilution	S (CLSI meningitis)	S	Disc diffusion	S (CLSI)	S	Disc diffusion	S (CLSI)	S	Disc diffusion	S (CLSI)	S	Disc diffusion	S (CLSI)	S	Disc diffusion	S	S	Disc diffusion	S	S	Disc diffusion
180	21127_2#92	GPS_BR_0860_08	ERR1788477	ERS1299521	11	Dominant	VT/NVT	193	8-10-2-16-1-26-1	CC193	18B	QUELLUNG	18B	CONCORDANT	Pre-PCV	NVT	NVT	Brazil	BA	SALVADOR	-129822	-384813	2008	OCT	<5	Disease	CSF	Broth dilution	S (CLSI meningitis)	S	Disc diffusion	S (CLSI)	S	Disc diffusion	S (CLSI)	S	Disc diffusion	S (CLSI)	S	Disc diffusion	S (CLSI)	S	Disc diffusion	S	S	Disc diffusion	S	S	Disc diffusion
181	21127_2#93	GPS_BR_0866_08	ERR1788478	ERS1299713	24	Dominant	NVT	4598	16-13-8-6-6-6-14	ST4598	6A	QUELLUNG	6A	CONCORDANT	Pre-PCV	PCV13	NVT	Brazil	PR	CURITIBA	-254296	-492712	2008	OCT	>=5	Disease	BLOOD	Broth dilution	S (CLSI meningitis)	S	Disc diffusion	S (CLSI)	S	Disc diffusion	S (CLSI)	S	Disc diffusion	S (CLSI)	S	Disc diffusion	R (CLSI)	R	Disc diffusion	S	S	Disc diffusion	S	S	Disc diffusion
182	21127_2#94	GPS_BR_0869_08	ERR1788479	ERS1299522	10	Dominant	VT/NVT	276	2-19-2-17-6-22-14	CC230	19A	QUELLUNG	19A	CONCORDANT	Pre-PCV	PCV13	NVT	Brazil	SP	S PAULO	-235507	-466334	2008	OCT	>=5	Disease	BLOOD	Broth dilution	2	R	Broth dilution	2	S	Broth dilution	8	R	Disc diffusion	I (CLSI)	I	Broth dilution	2	I	Disc diffusion	R	R	Broth dilution	0.25	S	Disc diffusion
183	21127_2#95	GPS_BR_0875_08	ERR1788480	ERS1299856	6	Dominant	VT	1556	7-11-10-12-6-8-1	CC156	14	QUELLUNG	14	CONCORDANT	Pre-PCV	PCV7	VT	Brazil	SP	RIBEIRAO PRETO	-211783	-478067	2008	OCT	<5	Disease	BLOOD	Broth dilution	2	R	Broth dilution	4	S	Broth dilution	0.06	S	Disc diffusion	S (CLSI)	S	Broth dilution	8	R	Disc diffusion	S	S	Broth dilution	0.25	S	Disc diffusion
184	21127_2#96	GPS_BR_0881_08	ERR1788481	ERS1299523	6	Dominant	VT	156	7-11-10-1-6-8-1	CC156	14	QUELLUNG	14	CONCORDANT	Pre-PCV	PCV7	VT	Brazil	SP	S PAULO	-235507	-466334	2008	NOV	<5	Disease	BLOOD	Broth dilution	2	R	Broth dilution	4	S	Broth dilution	0.06	S	Disc diffusion	S (CLSI)	S	Broth dilution	16	R	Disc diffusion	S	S	Broth dilution	0.25	S	Disc diffusion
185	21127_2#97	GPS_BR_0891_08	ERR1788482	ERS1299714	13	Dominant	VT/NVT	471	7-25-4-4-15-1-28	CC473	6A	QUELLUNG	6A	CONCORDANT	Pre-PCV	PCV13	NVT	Brazil	BA	SALVADOR	-129822	-384813	2008	NOV	>=5	Disease	CSF	Broth dilution	S (CLSI meningitis)	S	Disc diffusion	S (CLSI)	S	Disc diffusion	S (CLSI)	S	Disc diffusion	S (CLSI)	S	Disc diffusion	R (CLSI)	R	Disc diffusion	S	S	Disc diffusion	S	S	Disc diffusion
186	21127_2#98	GPS_BR_0896_08	ERR1788483	ERS1299524	6	Dominant	VT	156	7-11-10-1-6-8-1	CC156	14	QUELLUNG	14	CONCORDANT	Pre-PCV	PCV7	VT	Brazil	SP	S PAULO	-235507	-466334	2008	NOV	>=5	Disease	BLOOD	Broth dilution	4	R	Broth dilution	4	S	Broth dilution	0.06	S	Disc diffusion	S (CLSI)	S	Broth dilution	16	R	Disc diffusion	S	S	Broth dilution	0.25	S	Disc diffusion
187	21127_2#99	GPS_BR_0901_08	ERR1788484	ERS1299809	16	Dominant	VT/NVT	12487	2-5-4-4-6-1-1	CC66	14	QUELLUNG	14	CONCORDANT	Pre-PCV	PCV7	VT	Brazil	CE	FORTALEZA	-37305	-385218	2008	NOV	<5	Disease	BLOOD	Broth dilution	0.125	R	Broth dilution	4	S	Broth dilution	0.06	S	Disc diffusion	S (CLSI)	S	Broth dilution	>32	R	Disc diffusion	S	S	Broth dilution	0.125	S	Disc diffusion
188	21242_2#120	GPS_BR_0792_09	ERR1795451	ERS1299862	15	Dominant	VT	191	8-9-2-1-6-1-17	CC191	7F	QUELLUNG	7F	CONCORDANT	Pre-PCV	PCV10	VT	Brazil	SP	CAMPINAS	-229056	-470608	2009	OCT	>=5	Disease	CSF	Broth dilution	S (CLSI meningitis)	S	Disc diffusion	S (CLSI)	S	Disc diffusion	S (CLSI)	S	Disc diffusion	S (CLSI)	S	Disc diffusion	S (CLSI)	S	Disc diffusion	S	S	Disc diffusion	S	S	Disc diffusion
189	21242_2#121	GPS_BR_0795_09	ERR1795452	ERS1299571	37	Dominant	VT	4978	7-47-1-2-1-1-18	CC4978	6B	QUELLUNG	6B	CONCORDANT	Pre-PCV	PCV7	VT	Brazil	MT	CUIABA	-155987	-560991	2009	NOV	<5	Disease	CSF	Broth dilution	S (CLSI meningitis)	S	Disc diffusion	S (CLSI)	S	Disc diffusion	S (CLSI)	S	Disc diffusion	S (CLSI)	S	Disc diffusion	R (CLSI)	R	Disc diffusion	S	S	Disc diffusion	S	S	Disc diffusion
190	21242_2#122	GPS_BR_0815_09	ERR1795453	ERS1299738	6	Dominant	VT	156	7-11-10-1-6-8-1	CC156	14	QUELLUNG	14	CONCORDANT	Pre-PCV	PCV7	VT	Brazil	SP	RIBEIRAO PRETO	-211783	-478067	2009	NOV	<5	Disease	PLEURAL FLUID	Broth dilution	2	R	Broth dilution	2	S	Broth dilution	0.06	S	Disc diffusion	S (CLSI)	S	Broth dilution	16	R	Disc diffusion	S	S	Broth dilution	0.25	S	Disc diffusion
191	21242_2#124	GPS_BR_0863_09	ERR1795455	ERS1299821	15	Dominant	VT	191	8-9-2-1-6-1-17	CC191	7F	QUELLUNG	7F	CONCORDANT	Pre-PCV	PCV10	VT	Brazil	SP	S PAULO	-235507	-466334	2009	DEC	>=5	Disease	CSF	Broth dilution	S (CLSI meningitis)	S	Disc diffusion	S (CLSI)	S	Disc diffusion	S (CLSI)	S	Disc diffusion	S (CLSI)	S	Disc diffusion	S (CLSI)	S	Disc diffusion	S	S	Disc diffusion	S	S	Disc diffusion
192	21242_2#125	GPS_BR_0889_09	ERR1795456	ERS1299573	6	Dominant	VT	2335	7-11-10-1-6-8-229	CC156	14	QUELLUNG	14	CONCORDANT	Pre-PCV	PCV7	VT	Brazil	RS	PORTO ALEGRE	-30033	-512305	2009	DEC	<5	Disease	CSF	Broth dilution	4	R	Broth dilution	2	S	Broth dilution	0.03	S	Disc diffusion	S (CLSI)	S	Broth dilution	8	R	Disc diffusion	S	S	Broth dilution	0.5	S	Disc diffusion
193	21242_2#126	GPS_BR_0896_09	ERR1795457	ERS1299739	6	Dominant	VT	156	7-11-10-1-6-8-1	CC156	14	QUELLUNG	14	CONCORDANT	Pre-PCV	PCV7	VT	Brazil	RS	PORTO ALEGRE	-30033	-512305	2009	DEC	>=5	Disease	CSF	Broth dilution	2	R	Broth dilution	4	S	Broth dilution	0.06	S	Disc diffusion	S (CLSI)	S	Broth dilution	8	R	Disc diffusion	S	S	Broth dilution	0.5	S	Disc diffusion
194	21242_2#128	GPS_BR_0915_09	ERR1795459	ERS1299882	115	intermediate	VT	13866	7-5-4-12-6-28-8	CC1348	6B	QUELLUNG	6B	CONCORDANT	Pre-PCV	PCV7	VT	Brazil	PE	RECIFE	-80642	-348782	2009	DEC	<5	Disease	CSF	Broth dilution	S (CLSI meningitis)	S	Disc diffusion	S (CLSI)	S	Disc diffusion	S (CLSI)	S	Disc diffusion	S (CLSI)	S	Disc diffusion	S (CLSI)	S	Disc diffusion	S	S	Disc diffusion	S	S	Disc diffusion
195	21242_2#129	GPS_BR_0926_09	ERR1795460	ERS1299575	4	Dominant	NVT	667	8-13-14-4-14-4-14	CC199	19A	QUELLUNG	19A	CONCORDANT	Pre-PCV	PCV13	NVT	Brazil	SP	S PAULO	-235507	-466334	2009	DEC	<5	Disease	CSF	Broth dilution	S (CLSI meningitis)	S	Disc diffusion	S (CLSI)	S	Disc diffusion	S (CLSI)	S	Disc diffusion	S (CLSI)	S	Disc diffusion	S (CLSI)	S	Disc diffusion	S	S	Disc diffusion	S	S	Disc diffusion
196	21242_2#130	GPS_BR_0001_10	ERR1795461	ERS1299740	23	Dominant	VT/NVT	90	5-6-1-2-6-3-4	CC385	6B	QUELLUNG	6B	CONCORDANT	Pre-PCV	PCV7	VT	Brazil	SP	S PAULO	-235507	-466334	2009	JAN	<5	Disease	BLOOD	Broth dilution	4	R	Broth dilution	2	S	Broth dilution	8	R	Disc diffusion	R (CLSI)	R	Broth dilution	4	R	Disc diffusion	R	R	Broth dilution	0.5	S	Disc diffusion
197	21242_2#133	GPS_BR_0038_10	ERR1795464	ERS1299577	12	Dominant	NVT	180	7-15-2-10-6-1-22	CC180	3	QUELLUNG	3	CONCORDANT	Pre-PCV	PCV13	NVT	Brazil	SC	FLORIANOPOLIS	-275973	-485496	2009	JAN	<5	Disease	CSF	Broth dilution	S (CLSI meningitis)	S	Disc diffusion	S (CLSI)	S	Disc diffusion	S (CLSI)	S	Disc diffusion	S (CLSI)	S	Disc diffusion	S (CLSI)	S	Disc diffusion	S	S	Disc diffusion	S	S	Disc diffusion
198	21242_2#134	GPS_BR_0060_12	ERR1795465	ERS1299578	37	Dominant	VT	11787	7-47-29-37-6-669-80	CC751	6B	QUELLUNG	6B	CONCORDANT	Post-PCV10	PCV7	VT	Brazil	SP	S PAULO	-235507	-466334	2012	JAN	<5	Disease	BLOOD	Broth dilution	0.125	R	Broth dilution	1	S	Broth dilution	0.03	S	Disc diffusion	S (CLSI)	S	Broth dilution	8	R	Disc diffusion	S	S	Broth dilution	0.5	S	Disc diffusion
199	21242_2#135	GPS_BR_0118_12	ERR1795466	ERS1299863	249	Rare	VT	770	5-5-4-5-6-1-7	ST770	4	QUELLUNG	4	CONCORDANT	Post-PCV10	PCV7	VT	Brazil	SP	S PAULO	-235507	-466334	2012	FEB	>=5	Disease	BLOOD	Broth dilution	S (CLSI non-meningitis)	unknown	Disc diffusion	S (CLSI)	S	Disc diffusion	S (CLSI)	S	Disc diffusion	S (CLSI)	S	Disc diffusion	S (CLSI)	S	Disc diffusion	S	S	Disc diffusion	S	S	Disc diffusion
200	21242_2#136	GPS_BR_0165_12	ERR1795467	ERS1299579	18	Dominant	VT/NVT	13931	1-284~-4-5-5-3-8	CC15	14	QUELLUNG	14	CONCORDANT	Post-PCV10	PCV7	VT	Brazil	AM	MANAUS	-31329	-599865	2012	MAR	<5	Disease	PLEURAL FLUID	Broth dilution	S (CLSI non-meningitis)	unknown	Disc diffusion	S (CLSI)	S	Disc diffusion	R (CLSI)	R	Disc diffusion	R (CLSI)	R	Disc diffusion	R (CLSI)	R	Disc diffusion	R	R	Disc diffusion	S	S	Disc diffusion
201	21242_2#137	GPS_BR_0186_12	ERR1795468	ERS1299742	6	Dominant	VT	156	7-11-10-1-6-8-1	CC156	14	QUELLUNG	14	CONCORDANT	Post-PCV10	PCV7	VT	Brazil	PB	JOAO PESSOA	-71216	-34882	2012	MAR	<5	Disease	CSF	Broth dilution	4	R	Broth dilution	2	S	Broth dilution	0.06	S	Disc diffusion	R (CLSI)	R	Broth dilution	8	R	Disc diffusion	S	S	Broth dilution	0.5	S	Disc diffusion
202	21242_2#138	GPS_BR_0197_12	ERR1795469	ERS1299580	204	intermediate	NVT	2878	7-5-29-12-14-3-6	CC62	19A	QUELLUNG	19A	CONCORDANT	Post-PCV10	PCV13	NVT	Brazil	RS	PORTO ALEGRE	-30033	-512305	2012	MAR	<5	Disease	BLOOD	Broth dilution	0.25	R	Broth dilution	2	S	Broth dilution	0.06	S	Disc diffusion	S (CLSI)	S	Broth dilution	4	R	Disc diffusion	S	S	Broth dilution	0.5	S	Disc diffusion
203	21242_2#139	GPS_BR_0203_12	ERR1795470	ERS1299823	37	Dominant	VT	751	7-47-29-37-6-1-80	CC751	6B	QUELLUNG	6B	CONCORDANT	Post-PCV10	PCV7	VT	Brazil	SP	CAMPINAS	-229056	-470608	2012	MAR	<5	Disease	BLOOD	Broth dilution	0.125	R	Broth dilution	2	S	Broth dilution	0.03	S	Disc diffusion	S (CLSI)	S	Broth dilution	4	R	Disc diffusion	S	S	Broth dilution	0.5	S	Disc diffusion
204	21242_2#140	GPS_BR_0209_12	ERR1795471	ERS1299581	15	Dominant	VT	191	8-9-2-1-6-1-17	CC191	7F	QUELLUNG	7F	CONCORDANT	Post-PCV10	PCV10	VT	Brazil	SP	S PAULO	-235507	-466334	2012	MAR	<5	Disease	BLOOD	Broth dilution	S (CLSI non-meningitis)	unknown	Disc diffusion	S (CLSI)	S	Disc diffusion	S (CLSI)	S	Disc diffusion	S (CLSI)	S	Disc diffusion	S (CLSI)	S	Disc diffusion	S	S	Disc diffusion	S	S	Disc diffusion
205	21242_2#141	GPS_BR_0226_12	ERR1795472	ERS1299582	18	Dominant	VT/NVT	13867	1-59-4-1-9-1-5	ST13867	16F	QUELLUNG	16F	CONCORDANT	Post-PCV10	NVT	NVT	Brazil	SP	S PAULO	-235507	-466334	2012	MAR	<5	Disease	BLOOD	Broth dilution	S (CLSI non-meningitis)	unknown	Disc diffusion	S (CLSI)	S	Disc diffusion	S (CLSI)	S	Disc diffusion	S (CLSI)	S	Disc diffusion	S (CLSI)	S	Disc diffusion	S	S	Disc diffusion	S	S	Disc diffusion
206	21242_2#142	GPS_BR_0228_12	ERR1795473	ERS1299893	231	intermediate	VT/NVT	724	1-5-4-8-13-20-17	ST724	6A	QUELLUNG	6A	CONCORDANT	Post-PCV10	PCV13	NVT	Brazil	PE	RECIFE	-80642	-348782	2012	MAR	<5	Disease	CSF	Broth dilution	S (CLSI meningitis)	S	Disc diffusion	S (CLSI)	S	Disc diffusion	S (CLSI)	S	Disc diffusion	S (CLSI)	S	Disc diffusion	R (CLSI)	R	Disc diffusion	S	S	Disc diffusion	S	S	Disc diffusion
207	21242_2#143	GPS_BR_0232_12	ERR1795474	ERS1299583	13	Dominant	VT/NVT	1876	7-25-4-12-15-20-28	CC473	6A	QUELLUNG	6A	CONCORDANT	Post-PCV10	PCV13	NVT	Brazil	SP	S PAULO	-235507	-466334	2012	APR	<5	Disease	BLOOD	Broth dilution	0.25	R	Broth dilution	2	S	Broth dilution	4	R	Disc diffusion	S (CLSI)	S	Broth dilution	4	R	Disc diffusion	S	S	Broth dilution	0.5	S	Disc diffusion
208	21242_2#144	GPS_BR_0234_12	ERR1795475	ERS1299744	6	Dominant	VT	156	7-11-10-1-6-8-1	CC156	14	QUELLUNG	14	CONCORDANT	Post-PCV10	PCV7	VT	Brazil	AM	MANAUS	-31329	-599865	2012	APR	<5	Disease	CSF	Broth dilution	4	R	Broth dilution	2	S	Broth dilution	8	R	Disc diffusion	S (CLSI)	S	Broth dilution	8	R	Disc diffusion	S	S	Broth dilution	0.5	S	Disc diffusion
209	21242_2#145	GPS_BR_0249_12	ERR1795476	ERS1299584	6	Dominant	VT	156	7-11-10-1-6-8-1	CC156	14	QUELLUNG	14	CONCORDANT	Post-PCV10	PCV7	VT	Brazil	CE	FORTALEZA	-37305	-385218	2012	APR	<5	Disease	BLOOD	Broth dilution	4	R	Broth dilution	4	S	Broth dilution	8	R	Disc diffusion	R (CLSI)	R	Broth dilution	4	R	Disc diffusion	R	R	Broth dilution	0.5	S	Disc diffusion
210	21242_2#146	GPS_BR_0260_12	ERR1795477	ERS1299824	16	Dominant	VT/NVT	66	2-8-2-4-6-1-1	CC66	14	QUELLUNG	14	CONCORDANT	Post-PCV10	PCV7	VT	Brazil	BA	SALVADOR	-129822	-384813	2012	APR	<5	Disease	CSF	Broth dilution	0.125	R	Broth dilution	2	S	Broth dilution	0.03	S	Disc diffusion	S (CLSI)	S	Broth dilution	4	R	Disc diffusion	S	S	Broth dilution	0.25	S	Disc diffusion
211	21242_2#147	GPS_BR_0261_12	ERR1795478	ERS1299585	51	Dominant	NVT	458	2-32-9-47-6-21-17	CC458	3	QUELLUNG	3	CONCORDANT	Post-PCV10	PCV13	NVT	Brazil	BA	SALVADOR	-129822	-384813	2012	APR	<5	Disease	CSF	Broth dilution	S (CLSI meningitis)	S	Disc diffusion	S (CLSI)	S	Disc diffusion	S (CLSI)	S	Disc diffusion	S (CLSI)	S	Disc diffusion	S (CLSI)	S	Disc diffusion	S	S	Disc diffusion	S	S	Disc diffusion
212	21242_2#149	GPS_BR_0322_12	ERR1795480	ERS1299864	4	Dominant	NVT	199	8-13-14-4-17-4-14	CC199	19A	QUELLUNG	19A	CONCORDANT	Post-PCV10	PCV13	NVT	Brazil	BA	FEIRA DE SANTANA	-122579	-389598	2012	APR	<5	Disease	PLEURAL FLUID	Broth dilution	S (CLSI non-meningitis)	unknown	Disc diffusion	S (CLSI)	S	Disc diffusion	S (CLSI)	S	Disc diffusion	S (CLSI)	S	Disc diffusion	S (CLSI)	S	Disc diffusion	S	S	Disc diffusion	S	S	Disc diffusion
213	21242_2#150	GPS_BR_0323_12	ERR1795481	ERS1299587	6	Dominant	VT	156	7-11-10-1-6-8-1	CC156	14	QUELLUNG	14	CONCORDANT	Post-PCV10	PCV7	VT	Brazil	BA	LAURO DE FREITAS	-128978	-383215	2012	APR	<5	Disease	BLOOD	Broth dilution	4	R	Broth dilution	2	S	Broth dilution	0.06	S	Disc diffusion	S (CLSI)	S	Broth dilution	16	R	Disc diffusion	S	S	Broth dilution	0.25	S	Disc diffusion
214	21242_2#151	GPS_BR_0332_12	ERR1795482	ERS1299746	61	Dominant	VT/NVT	6403	1-16-71-1-6-17-6	CC698	22F	QUELLUNG	22F	CONCORDANT	Post-PCV10	PCV15	NVT	Brazil	SP	S PAULO	-235507	-466334	2012	APR	<5	Disease	BLOOD	Broth dilution	S (CLSI non-meningitis)	unknown	Disc diffusion	S (CLSI)	S	Disc diffusion	S (CLSI)	S	Disc diffusion	S (CLSI)	S	Disc diffusion	S (CLSI)	S	Disc diffusion	S	S	Disc diffusion	S	S	Disc diffusion
215	21242_2#153	GPS_BR_0345_12	ERR1795484	ERS1299825	1	Dominant	VT/NVT	320	4-16-19-15-6-20-1	CC320	19A	QUELLUNG	19A	CONCORDANT	Post-PCV10	PCV13	NVT	Brazil	AM	MANAUS	-31329	-599865	2012	APR	<5	Disease	PLEURAL FLUID	Broth dilution	4	R	Broth dilution	4	S	Broth dilution	8	R	Disc diffusion	R (CLSI)	R	Broth dilution	16	R	Disc diffusion	R	R	Broth dilution	0.25	S	Disc diffusion
216	21242_2#154	GPS_BR_0347_12	ERR1795485	ERS1299589	124	intermediate	NVT	1030	15-8-8-18-15-1-9	CC235	20B	QUELLUNG	20	CONCORDANT	Post-PCV10	NVT	NVT	Brazil	SP	CAMPINAS	-229056	-470608	2012	APR	>=5	Disease	BLOOD	Broth dilution	S (CLSI non-meningitis)	unknown	Disc diffusion	S (CLSI)	S	Disc diffusion	S (CLSI)	S	Disc diffusion	S (CLSI)	S	Disc diffusion	S (CLSI)	S	Disc diffusion	S	S	Disc diffusion	S	S	Disc diffusion
217	21242_2#156	GPS_BR_0397_12	ERR1795487	ERS1299590	13	Dominant	VT/NVT	473	7-25-4-4-15-20-28	CC473	6A	QUELLUNG	6A	CONCORDANT	Post-PCV10	PCV13	NVT	Brazil	SP	S PAULO	-235507	-466334	2012	MAY	<5	Disease	BLOOD	Broth dilution	0.25	R	Broth dilution	2	S	Broth dilution	2	R	Disc diffusion	S (CLSI)	S	Broth dilution	0.25	S	Disc diffusion	S	S	Broth dilution	0.25	S	Disc diffusion
218	21485_4#2	GPS_BR_0650_09	ERR1836940	ERS1299562	191	intermediate	NVT	494	16-44-1-16-9-70-17	CC546	28A	QUELLUNG	28A	CONCORDANT	Pre-PCV	NVT	NVT	Brazil	DF	BRASILIA	-157934	-478823	2009	AUG	>=5	Disease	CSF	Broth dilution	S (CLSI meningitis)	S	Disc diffusion	S (CLSI)	S	Disc diffusion	S (CLSI)	S	Disc diffusion	S (CLSI)	S	Disc diffusion	S (CLSI)	S	Disc diffusion	S	S	Disc diffusion	S	S	Disc diffusion
219	21485_4#3	GPS_BR_0095_10	ERR1836941	ERS1299741	1	Dominant	VT/NVT	236	15-16-19-15-6-20-26	CC320	19F	QUELLUNG	19F	CONCORDANT	Pre-PCV	PCV7	VT	Brazil	CE	FORTALEZA	-37305	-385218	2009	FEB	<5	Disease	CSF	Broth dilution	S (CLSI meningitis)	S	Disc diffusion	S (CLSI)	S	Disc diffusion	S (CLSI)	S	Disc diffusion	S (CLSI)	S	Disc diffusion	R (CLSI)	R	Disc diffusion	S	S	Disc diffusion	S	S	Disc diffusion
220	21485_4#4	GPS_BR_0213_12	ERR1836942	ERS1299743	51	Dominant	NVT	458	2-32-9-47-6-21-17	CC458	3	QUELLUNG	3	CONCORDANT	Post-PCV10	PCV13	NVT	Brazil	SP	S PAULO	-235507	-466334	2012	MAR	<5	Disease	PLEURAL FLUID	Broth dilution	S (CLSI non-meningitis)	unknown	Disc diffusion	S (CLSI)	S	Disc diffusion	S (CLSI)	S	Disc diffusion	S (CLSI)	S	Disc diffusion	S (CLSI)	S	Disc diffusion	S	S	Disc diffusion	S	S	Disc diffusion
221	21999_7#100	GPS_BR_0423_12	ERR2089362	ERS1813644	2	Dominant	VT	615	10-31-615-4-1-6-4-94	CC615	1	QUELLUNG	1	CONCORDANT	Post-PCV10	PCV10	VT	Brazil	PR	CURITIBA	-254296	-492712	2012	MAY	>=5	Disease	CSF	Broth dilution	S (CLSI meningitis)	S	Disc diffusion	S (CLSI)	S	Disc diffusion	S (CLSI)	S	Disc diffusion	S (CLSI)	S	Disc diffusion	S (CLSI)	S	Disc diffusion	S	S	Disc diffusion	S	S	Disc diffusion
222	21999_7#101	GPS_BR_0427_12	ERR2089363	ERS1813646	16	Dominant	VT/NVT	66	2-8-66-2-4-6-1-1	CC66	9N	QUELLUNG	9N	CONCORDANT	Post-PCV10	NVT	NVT	Brazil	SP	CAMPINAS	-229056	-470608	2012	MAY	>=5	Disease	BLOOD	Broth dilution	S (CLSI non-meningitis)	unknown	Disc diffusion	S (CLSI)	S	Disc diffusion	S (CLSI)	S	Disc diffusion	S (CLSI)	S	Disc diffusion	S (CLSI)	S	Disc diffusion	S	S	Disc diffusion	S	S	Disc diffusion
223	21999_7#102	GPS_BR_0429_12	ERR2089364	ERS1813647	6	Dominant	VT	156	7-11-156-10-1-6-8-1	CC156	14	QUELLUNG	14	CONCORDANT	Post-PCV10	PCV7	VT	Brazil	SP	S PAULO	-235507	-466334	2012	JUN	<5	Disease	BLOOD	Broth dilution	2	R	Broth dilution	2	S	Broth dilution	0.125	S	Disc diffusion	S (CLSI)	S	Broth dilution	4	R	Disc diffusion	S	S	Broth dilution	0.5	S	Disc diffusion
224	21999_7#103	GPS_BR_0434_12	ERR2089365	ERS1813648	5	Dominant	VT/NVT	338	7-13-338-8-6-1-6-8	CC172	23F	QUELLUNG	23F	CONCORDANT	Post-PCV10	PCV7	VT	Brazil	PE	SAO LOURENCO	-221164	-450542	2012	JUN	>=5	Disease	CSF	Broth dilution	0.125	R	Broth dilution	1	S	Broth dilution	0.125	S	Disc diffusion	S (CLSI)	S	Broth dilution	0.5	S	Disc diffusion	S	S	Broth dilution	0.5	S	Disc diffusion
225	21999_7#104	GPS_BR_0436_12	ERR2089366	ERS1813649	5	Dominant	VT/NVT	338	7-13-338-8-6-1-6-8	CC172	23F	QUELLUNG	23F	CONCORDANT	Post-PCV10	PCV7	VT	Brazil	MG	UBERLANDIA	-189188	-482768	2012	JUN	<5	Disease	BLOOD	Broth dilution	0.125	R	Broth dilution	2	S	Broth dilution	0.03	S	Disc diffusion	S (CLSI)	S	Broth dilution	0.125	S	Disc diffusion	S	S	Broth dilution	0.25	S	Disc diffusion
226	21999_7#105	GPS_BR_0439_12	ERR2089367	ERS1813650	61	Dominant	VT/NVT	13868	10-16-71-1-6-2-6	CC698	35C	QUELLUNG	35C	CONCORDANT	Post-PCV10	NVT	NVT	Brazil	SP	S PAULO	-235507	-466334	2012	JUN	>=5	Disease	BLOOD	Broth dilution	S (CLSI non-meningitis)	unknown	Disc diffusion	S (CLSI)	S	Disc diffusion	S (CLSI)	S	Disc diffusion	S (CLSI)	S	Disc diffusion	R (CLSI)	R	Disc diffusion	S	S	Disc diffusion	S	S	Disc diffusion
227	21999_7#106	GPS_BR_0442_12	ERR2089368	ERS1813651	13	Dominant	VT/NVT	1876	7-25-1876-4-12-15-20-28	CC473	6A	QUELLUNG	6A	CONCORDANT	Post-PCV10	PCV13	NVT	Brazil	SP	S PAULO	-235507	-466334	2012	JUN	>=5	Disease	CSF	Broth dilution	0.25	R	Broth dilution	2	S	Broth dilution	2	R	Disc diffusion	S (CLSI)	S	Broth dilution	8	R	Disc diffusion	S	S	Broth dilution	0.5	S	Disc diffusion
228	21999_7#107	GPS_BR_0449_12	ERR2089369	ERS1813652	15	Dominant	VT	191	8-9-191-2-1-6-1-17	CC191	7F	QUELLUNG	7F	CONCORDANT	Post-PCV10	PCV10	VT	Brazil	RS	PORTO ALEGRE	-30033	-512305	2012	JUN	>=5	Disease	BLOOD	Broth dilution	S (CLSI non-meningitis)	unknown	Disc diffusion	S (CLSI)	S	Disc diffusion	S (CLSI)	S	Disc diffusion	S (CLSI)	S	Disc diffusion	S (CLSI)	S	Disc diffusion	S	S	Disc diffusion	S	S	Disc diffusion
229	21999_7#108	GPS_BR_0452_12	ERR2089370	ERS1813653	5	Dominant	VT/NVT	2777	7-13-2777-8-6-1-1-8	CC172	6C	QUELLUNG	6C	CONCORDANT	Post-PCV10	NVT	NVT	Brazil	SP	CAMPINAS	-229056	-470608	2012	JUN	<5	Disease	BLOOD	Broth dilution	0.125	R	Broth dilution	2	S	Broth dilution	0.03	S	Disc diffusion	S (CLSI)	S	Broth dilution	4	R	Disc diffusion	S	S	Broth dilution	0.25	S	Disc diffusion
230	21999_7#109	GPS_BR_0458_12	ERR2089371	ERS1813655	574	Rare	NVT	4877	1-8-69-8-32-3-14	ST4877	35B	QUELLUNG	35B	CONCORDANT	Post-PCV10	NVT	NVT	Brazil	SP	TAUBATE	-230314	-455613	2012	JUN	>=5	Disease	CSF	Broth dilution	S (CLSI meningitis)	S	Disc diffusion	S (CLSI)	S	Disc diffusion	S (CLSI)	S	Disc diffusion	S (CLSI)	S	Disc diffusion	S (CLSI)	S	Disc diffusion	S	S	Disc diffusion	S	S	Disc diffusion
231	21999_7#110	GPS_BR_0471_12	ERR2089372	ERS1813654	1	Dominant	VT/NVT	320	4-16-320-19-15-6-20-1	CC320	19A	QUELLUNG	19A	CONCORDANT	Post-PCV10	PCV13	NVT	Brazil	PR	CURITIBA	-254296	-492712	2012	JUN	<5	Disease	PLEURAL FLUID	Broth dilution	4	R	Broth dilution	4	S	Broth dilution	>8	R	Disc diffusion	R (CLSI)	R	Broth dilution	16	R	Disc diffusion	R	R	Broth dilution	0.25	S	Disc diffusion
232	21999_7#111	GPS_BR_0534_12	ERR2089373	ERS1813656	32	Dominant	NVT	218	10-20-218-14-1-6-1-29	CC218	12F	QUELLUNG	12F	CONCORDANT	Post-PCV10	PCV20	NVT	Brazil	RS	PORTO ALEGRE	-30033	-512305	2012	JUN	>=5	Disease	CSF	Broth dilution	S (CLSI meningitis)	S	Disc diffusion	S (CLSI)	S	Disc diffusion	S (CLSI)	S	Disc diffusion	S (CLSI)	S	Disc diffusion	S (CLSI)	S	Disc diffusion	S	S	Disc diffusion	S	S	Disc diffusion
233	21999_7#113	GPS_BR_0548_12	ERR2089375	ERS1813658	47	Dominant	VT/NVT	315	20-28-315-1-1-15-14-14	CC315	6B	QUELLUNG	6B	CONCORDANT	Post-PCV10	PCV7	VT	Brazil	PR	CAMPO LARGO	-254598	-495271	2012	JUN	<5	Disease	CSF	Broth dilution	0.25	R	Broth dilution	2	S	Broth dilution	8	R	Disc diffusion	R (CLSI)	R	Broth dilution	0.25	S	Disc diffusion	R	R	Broth dilution	0.5	S	Disc diffusion
234	21999_7#114	GPS_BR_0558_12	ERR2089376	ERS1813659	3	Dominant	NVT	53	2-5-53-1-11-16-3-14	CC53	8	QUELLUNG	8	CONCORDANT	Post-PCV10	PCV20	NVT	Brazil	SP	S PAULO	-235507	-466334	2012	JUN	>=5	Disease	BLOOD	Broth dilution	S (CLSI non-meningitis)	unknown	Disc diffusion	S (CLSI)	S	Disc diffusion	S (CLSI)	S	Disc diffusion	R (CLSI)	R	Disc diffusion	S (CLSI)	S	Disc diffusion	S	S	Disc diffusion	S	S	Disc diffusion
235	21999_7#115	GPS_BR_0563_12	ERR2089377	ERS1813660	51	Dominant	NVT	11332	2-32-9-47-6-21-699	CC458	3	QUELLUNG	3	CONCORDANT	Post-PCV10	PCV13	NVT	Brazil	SP	S PAULO	-235507	-466334	2012	JUN	<5	Disease	CSF	Broth dilution	S (CLSI meningitis)	S	Disc diffusion	S (CLSI)	S	Disc diffusion	S (CLSI)	S	Disc diffusion	S (CLSI)	S	Disc diffusion	S (CLSI)	S	Disc diffusion	S	S	Disc diffusion	S	S	Disc diffusion
236	21999_7#116	GPS_BR_0574_12	ERR2089378	ERS1813661	8	Dominant	VT	289	16-12-289-9-1-41-33-33	CC289	5	QUELLUNG	5	CONCORDANT	Post-PCV10	PCV10	VT	Brazil	SP	S PAULO	-235507	-466334	2012	JUL	>=5	Disease	PLEURAL FLUID	Broth dilution	S (CLSI non-meningitis)	unknown	Disc diffusion	S (CLSI)	S	Disc diffusion	S (CLSI)	S	Disc diffusion	S (CLSI)	S	Disc diffusion	R (CLSI)	R	Disc diffusion	S	S	Disc diffusion	S	S	Disc diffusion
237	21999_7#117	GPS_BR_0575_12	ERR2089379	ERS1813663	32	Dominant	NVT	218	10-20-218-14-1-6-1-29	CC218	12F	QUELLUNG	12F	CONCORDANT	Post-PCV10	PCV20	NVT	Brazil	SP	S JOSE R PRETO	-220878	-438215	2012	JUL	<5	Disease	BLOOD	Broth dilution	S (CLSI non-meningitis)	unknown	Disc diffusion	S (CLSI)	S	Disc diffusion	S (CLSI)	S	Disc diffusion	S (CLSI)	S	Disc diffusion	S (CLSI)	S	Disc diffusion	S	S	Disc diffusion	S	S	Disc diffusion
238	21999_7#118	GPS_BR_0579_12	ERR2089380	ERS1813662	6	Dominant	VT	156	7-11-156-10-1-6-8-1	CC156	9V	QUELLUNG	9V	CONCORDANT	Post-PCV10	PCV7	VT	Brazil	SP	COTIA	-236039	-469189	2012	JUL	<5	Disease	BLOOD	Broth dilution	2	R	Broth dilution	2	S	Broth dilution	0.06	S	Disc diffusion	S (CLSI)	S	Broth dilution	8	R	Disc diffusion	S	S	Broth dilution	0.5	S	Disc diffusion
239	21999_7#119	GPS_BR_0588_12	ERR2089381	ERS1813664	32	Dominant	NVT	218	10-20-218-14-1-6-1-29	CC218	12F	QUELLUNG	12F	CONCORDANT	Post-PCV10	PCV20	NVT	Brazil	SP	S PAULO	-235507	-466334	2012	JUL	>=5	Disease	BLOOD	Broth dilution	S (CLSI non-meningitis)	unknown	Disc diffusion	S (CLSI)	S	Disc diffusion	S (CLSI)	S	Disc diffusion	S (CLSI)	S	Disc diffusion	S (CLSI)	S	Disc diffusion	S	S	Disc diffusion	S	S	Disc diffusion
240	21999_7#120	GPS_BR_0591_12	ERR2089382	ERS1813665	6	Dominant	VT	156	7-11-10-1-6-8-1	CC156	14	QUELLUNG	14	CONCORDANT	Post-PCV10	PCV7	VT	Brazil	AM	MANAUS	-31329	-599865	2012	JUL	<5	Disease	PLEURAL FLUID	Broth dilution	2	R	Broth dilution	2	S	Broth dilution	0.06	S	Disc diffusion	S (CLSI)	S	Broth dilution	16	R	Disc diffusion	S	S	Broth dilution	0.25	S	Disc diffusion
241	21999_7#121	GPS_BR_0593_12	ERR2089383	ERS1813666	6	Dominant	VT	156	7-11-156-10-1-6-8-1	CC156	9V	QUELLUNG	9V	CONCORDANT	Post-PCV10	PCV7	VT	Brazil	SP	S PAULO	-235507	-466334	2012	JUL	<5	Disease	BLOOD	Broth dilution	1	R	Broth dilution	2	S	Broth dilution	0.06	S	Disc diffusion	S (CLSI)	S	Broth dilution	8	R	Disc diffusion	S	S	Broth dilution	0.5	S	Disc diffusion
242	21999_7#122	GPS_BR_0599_12	ERR2089384	ERS1813667	10	Dominant	VT/NVT	2307	11-19-2-17-6-22-223	ST2307	19F	QUELLUNG	19F	CONCORDANT	Post-PCV10	PCV7	VT	Brazil	CE	FORTALEZA	-37305	-385218	2012	JUL	<5	Disease	CSF	Broth dilution	2	R	Broth dilution	4	S	Broth dilution	>8	R	Disc diffusion	S (CLSI)	S	Broth dilution	>32	R	Disc diffusion	R	R	Broth dilution	0.5	S	Disc diffusion
243	21999_7#123	GPS_BR_0615_12	ERR2089385	ERS1813668	386	Rare	NVT	7438	15-5-7438-4-5-8-3-8	ST7438	16F	QUELLUNG	16F	CONCORDANT	Post-PCV10	NVT	NVT	Brazil	RS	PORTO ALEGRE	-30033	-512305	2012	JUL	>=5	Disease	BLOOD	Broth dilution	0.25	R	Broth dilution	2	S	Broth dilution	0.06	S	Disc diffusion	S (CLSI)	S	Broth dilution	8	R	Disc diffusion	S	S	Broth dilution	0.25	S	Disc diffusion
244	21999_7#124	GPS_BR_0627_12	ERR2089386	ERS1813670	16	Dominant	VT/NVT	66	2-8-66-2-4-6-1-1	CC66	9N	QUELLUNG	9N	CONCORDANT	Post-PCV10	NVT	NVT	Brazil	SP	BAURU	-223218	-490706	2012	JUL	>=5	Disease	CSF	Broth dilution	S (CLSI meningitis)	S	Disc diffusion	S (CLSI)	S	Disc diffusion	S (CLSI)	S	Disc diffusion	S (CLSI)	S	Disc diffusion	S (CLSI)	S	Disc diffusion	S	S	Disc diffusion	S	S	Disc diffusion
245	21999_7#125	GPS_BR_0629_12	ERR2089387	ERS1813669	49	intermediate	NVT	739	2-13-1-1-6-31-44	ST739	17F	QUELLUNG	17F	CONCORDANT	Post-PCV10	NVT	NVT	Brazil	ES	VITORIA	-202997	-403016	2012	JUL	<5	Disease	CSF	Broth dilution	S (CLSI meningitis)	S	Disc diffusion	S (CLSI)	S	Disc diffusion	S (CLSI)	S	Disc diffusion	S (CLSI)	S	Disc diffusion	S (CLSI)	S	Disc diffusion	S	S	Disc diffusion	S	S	Disc diffusion
246	21999_7#126	GPS_BR_0630_12	ERR2089388	ERS1813671	124	intermediate	NVT	1030	15-8-8-18-15-1-9	CC235	20B	QUELLUNG	20	CONCORDANT	Post-PCV10	NVT	NVT	Brazil	CE	FORTALEZA	-37305	-385218	2012	JUL	<5	Disease	CSF	Broth dilution	S (CLSI meningitis)	S	Disc diffusion	S (CLSI)	S	Disc diffusion	S (CLSI)	S	Disc diffusion	S (CLSI)	S	Disc diffusion	S (CLSI)	S	Disc diffusion	S	S	Disc diffusion	S	S	Disc diffusion
247	21999_7#127	GPS_BR_0632_12	ERR2089389	ERS1813673	3	Dominant	NVT	62	2-5-62-29-12-16-3-14	CC62	11A	QUELLUNG	11A	CONCORDANT	Post-PCV10	PCV20	NVT	Brazil	SP	ARACATUBA	-21208	-50439	2012	JUL	>=5	Disease	CSF	Broth dilution	S (CLSI meningitis)	S	Disc diffusion	S (CLSI)	S	Disc diffusion	S (CLSI)	S	Disc diffusion	S (CLSI)	S	Disc diffusion	S (CLSI)	S	Disc diffusion	S	S	Disc diffusion	S	S	Disc diffusion
248	21999_7#128	GPS_BR_0634_12	ERR2089390	ERS1813672	6	Dominant	VT	156	7-11-156-10-1-6-8-1	CC156	14	QUELLUNG	14	CONCORDANT	Post-PCV10	PCV7	VT	Brazil	SP	RIBEIRAO PRETO	-211783	-478067	2012	JUL	>=5	Disease	BLOOD	Broth dilution	4	R	Broth dilution	2	S	Broth dilution	0.06	S	Disc diffusion	S (CLSI)	S	Broth dilution	8	R	Disc diffusion	S	S	Broth dilution	0.5	S	Disc diffusion
249	21999_7#129	GPS_BR_0637_12	ERR2089391	ERS1813674	15	Dominant	VT	191	8-9-191-2-1-6-1-17	CC191	7F	QUELLUNG	7F	CONCORDANT	Post-PCV10	PCV10	VT	Brazil	SP	S PAULO	-235507	-466334	2012	JUL	>=5	Disease	BLOOD	Broth dilution	S (CLSI non-meningitis)	unknown	Disc diffusion	S (CLSI)	S	Disc diffusion	S (CLSI)	S	Disc diffusion	S (CLSI)	S	Disc diffusion	S (CLSI)	S	Disc diffusion	S	S	Disc diffusion	S	S	Disc diffusion
250	21999_7#130	GPS_BR_0641_12	ERR2089392	ERS1813675	575	Rare	NVT	8102	7-5-4-18-10-3-18	ST8102	12F	QUELLUNG	12F	CONCORDANT	Post-PCV10	PCV20	NVT	Brazil	SP	S PAULO	-235507	-466334	2012	JUL	>=5	Disease	BLOOD	Broth dilution	S (CLSI non-meningitis)	unknown	Disc diffusion	S (CLSI)	S	Disc diffusion	S (CLSI)	S	Disc diffusion	S (CLSI)	S	Disc diffusion	S (CLSI)	S	Disc diffusion	S	S	Disc diffusion	S	S	Disc diffusion
251	21999_7#131	GPS_BR_0658_12	ERR2089393	ERS1813676	124	intermediate	NVT	1030	15-8-8-18-15-1-9	CC235	20B	QUELLUNG	20	CONCORDANT	Post-PCV10	NVT	NVT	Brazil	SP	S PAULO	-235507	-466334	2012	JUL	<5	Disease	BLOOD	Broth dilution	S (CLSI meningitis)	S	Disc diffusion	S (CLSI)	S	Disc diffusion	S (CLSI)	S	Disc diffusion	I (CLSI)	I	Disc diffusion	S (CLSI)	S	Disc diffusion	S	S	Disc diffusion	S	S	Disc diffusion
252	21999_7#132	GPS_BR_0684_12	ERR2089394	ERS1813677	16	Dominant	VT/NVT	72	2-13-72-2-4-9-4-1	CC9747	24	QUELLUNG	24F	CONCORDANT incomplete genotypic differentiation	Post-PCV10	NVT	NVT	Brazil	BA	SALVADOR	-129822	-384813	2012	JUL	<5	Disease	BLOOD	Broth dilution	S (CLSI meningitis)	S	Disc diffusion	S (CLSI)	S	Disc diffusion	S (CLSI)	S	Disc diffusion	S (CLSI)	S	Disc diffusion	S (CLSI)	S	Disc diffusion	S	S	Disc diffusion	S	S	Disc diffusion
253	21999_7#133	GPS_BR_0693_12	ERR2089395	ERS1813678	289	Rare	NVT	11327	2-5-4-4-10-1-6	ST11327	13	QUELLUNG	13	CONCORDANT	Post-PCV10	NVT	NVT	Brazil	SP	SOROCABA	-235017	-474581	2012	JUL	>=5	Disease	CSF	Broth dilution	S (CLSI meningitis)	S	Disc diffusion	S (CLSI)	S	Disc diffusion	S (CLSI)	S	Disc diffusion	S (CLSI)	S	Disc diffusion	I (CLSI)	I	Disc diffusion	S	S	Disc diffusion	S	S	Disc diffusion
254	21999_7#134	GPS_BR_0699_12	ERR2089396	ERS1813679	6	Dominant	VT	156	7-11-156-10-1-6-8-1	CC156	14	QUELLUNG	14	CONCORDANT	Post-PCV10	PCV7	VT	Brazil	MS	TRES LAGOAS	-207917	-517111	2012	JUL	<5	Disease	CSF	Broth dilution	1	R	Broth dilution	4	S	Broth dilution	0.06	S	Disc diffusion	S (CLSI)	S	Broth dilution	8	R	Disc diffusion	S	S	Broth dilution	1	S	Disc diffusion
255	21999_7#135	GPS_BR_0704_12	ERR2089397	ERS1813680	16	Dominant	VT/NVT	66	2-8-66-2-4-6-1-1	CC66	9N	QUELLUNG	9N	CONCORDANT	Post-PCV10	NVT	NVT	Brazil	SP	CAMPINAS	-229056	-470608	2012	JUL	>=5	Disease	BLOOD	Broth dilution	S (CLSI non-meningitis)	unknown	Disc diffusion	S (CLSI)	S	Disc diffusion	S (CLSI)	S	Disc diffusion	S (CLSI)	S	Disc diffusion	S (CLSI)	S	Disc diffusion	S	S	Disc diffusion	S	S	Disc diffusion
256	21999_7#136	GPS_BR_0716_12	ERR2089398	ERS1813682	131	intermediate	NVT	13869	10-5-4-10-36-3-74	ST13869	15B/15C	QUELLUNG	15C	CONCORDANT	Post-PCV10	PCV20	NVT	Brazil	SP	RIBEIRAO PRETO	-211783	-478067	2012	JUL	>=5	Disease	BLOOD	Broth dilution	S (CLSI non-meningitis)	unknown	Disc diffusion	S (CLSI)	S	Disc diffusion	S (CLSI)	S	Disc diffusion	S (CLSI)	S	Disc diffusion	R (CLSI)	R	Disc diffusion	S	S	Disc diffusion	S	S	Disc diffusion
257	21999_7#137	GPS_BR_0717_12	ERR2089399	ERS1813681	29	intermediate	NVT	11310	1-5-6-16-13-20-18	ST11310	6A	QUELLUNG	6A	CONCORDANT	Post-PCV10	PCV13	NVT	Brazil	SP	S PAULO	-235507	-466334	2012	JUL	<5	Disease	CSF	Broth dilution	0.015	S	Disc diffusion	S (CLSI)	S	Disc diffusion	S (CLSI)	S	Disc diffusion	S (CLSI)	S	Disc diffusion	S (CLSI)	S	Disc diffusion	S	S	Disc diffusion	S	S	Disc diffusion
258	21999_7#138	GPS_BR_0718_12	ERR2089400	ERS1813683	51	Dominant	NVT	458	2-32-458-9-47-6-21-17	CC458	3	QUELLUNG	3	CONCORDANT	Post-PCV10	PCV13	NVT	Brazil	SP	S PAULO	-235507	-466334	2012	JUL	<5	Disease	PLEURAL FLUID	Broth dilution	S (CLSI non-meningitis)	unknown	Disc diffusion	S (CLSI)	S	Disc diffusion	S (CLSI)	S	Disc diffusion	S (CLSI)	S	Disc diffusion	S (CLSI)	S	Disc diffusion	S	S	Disc diffusion	S	S	Disc diffusion
259	21999_7#139	GPS_BR_0731_12	ERR2089401	ERS1813685	204	intermediate	NVT	1118	2-5-29-12-14-3-6	CC62	19A	QUELLUNG	19A	CONCORDANT	Post-PCV10	PCV13	NVT	Brazil	SP	S JOSE R PRETO	-220878	-438215	2012	AUG	<5	Disease	BLOOD	Broth dilution	S (CLSI non-meningitis)	unknown	Disc diffusion	S (CLSI)	S	Disc diffusion	S (CLSI)	S	Disc diffusion	S (CLSI)	S	Disc diffusion	R (CLSI)	R	Disc diffusion	S	S	Disc diffusion	S	S	Disc diffusion
260	21999_7#140	GPS_BR_0763_12	ERR2089402	ERS1813684	341	Rare	NVT	8640	2-49-29-11-14-1-558	CC9793	19A	QUELLUNG	19A	CONCORDANT	Post-PCV10	PCV13	NVT	Brazil	CE	FORTALEZA	-37305	-385218	2012	AUG	<5	Disease	BLOOD	Broth dilution	1	R	Broth dilution	4	S	Broth dilution	>8	R	Disc diffusion	R (CLSI)	R	Broth dilution	4	R	Disc diffusion	R	R	Broth dilution	0.5	S	Disc diffusion
261	21999_7#141	GPS_BR_0765_12	ERR2089403	ERS1813686	6	Dominant	VT	156	7-11-156-10-1-6-8-1	CC156	14	QUELLUNG	14	CONCORDANT	Post-PCV10	PCV7	VT	Brazil	CE	FORTALEZA	-37305	-385218	2012	AUG	<5	Disease	BLOOD	Broth dilution	2	R	Broth dilution	4	S	Broth dilution	0.06	S	Disc diffusion	S (CLSI)	S	Broth dilution	8	R	Disc diffusion	S	S	Broth dilution	0.5	S	Disc diffusion
262	21999_7#142	GPS_BR_0783_12	ERR2089404	ERS1813687	11	Dominant	VT/NVT	193	8-10-193-2-16-1-26-1	CC193	18C	QUELLUNG	18C	CONCORDANT	Post-PCV10	PCV7	VT	Brazil	MG	VISCONDE RIO BRANCO	-58553	-353519	2012	AUG	>=5	Disease	CSF	Broth dilution	S (CLSI meningitis)	S	Disc diffusion	S (CLSI)	S	Disc diffusion	S (CLSI)	S	Disc diffusion	S (CLSI)	S	Disc diffusion	I (CLSI)	I	Disc diffusion	S	S	Disc diffusion	S	S	Disc diffusion
263	21999_7#143	GPS_BR_0793_12	ERR2089405	ERS1813688	12	Dominant	NVT	180	7-15-180-2-10-6-1-22	CC180	3	QUELLUNG	3	CONCORDANT	Post-PCV10	PCV13	NVT	Brazil	MG	BETIM	-199681	-441983	2012	AUG	>=5	Disease	CSF	Broth dilution	S (CLSI meningitis)	S	Disc diffusion	S (CLSI)	S	Disc diffusion	S (CLSI)	S	Disc diffusion	S (CLSI)	S	Disc diffusion	S (CLSI)	S	Disc diffusion	S	S	Disc diffusion	S	S	Disc diffusion
264	21999_7#144	GPS_BR_0804_12	ERR2089406	ERS1813689	6	Dominant	VT	156	7-11-156-10-1-6-8-1	CC156	14	QUELLUNG	14	CONCORDANT	Post-PCV10	PCV7	VT	Brazil	SP	S PAULO	-235507	-466334	2012	AUG	<5	Disease	BLOOD	Broth dilution	2	R	Broth dilution	4	S	Broth dilution	0.06	S	Disc diffusion	S (CLSI)	S	Broth dilution	2	I	Disc diffusion	S	S	Broth dilution	1	S	Disc diffusion
265	21999_7#145	GPS_BR_0820_12	ERR2089407	ERS1813690	16	Dominant	VT/NVT	66	2-8-66-2-4-6-1-1	CC66	9N	QUELLUNG	9N	CONCORDANT	Post-PCV10	NVT	NVT	Brazil	SP	CAMPINAS	-229056	-470608	2012	AUG	<5	Disease	BLOOD	Broth dilution	S (CLSI non-meningitis)	unknown	Disc diffusion	S (CLSI)	S	Disc diffusion	S (CLSI)	S	Disc diffusion	S (CLSI)	S	Disc diffusion	S (CLSI)	S	Disc diffusion	S	S	Disc diffusion	S	S	Disc diffusion
266	21999_7#146	GPS_BR_0821_12	ERR2089408	ERS1813691	289	Rare	NVT	11327	2-5-4-4-10-1-6	ST11327	13	QUELLUNG	13	CONCORDANT	Post-PCV10	NVT	NVT	Brazil	SP	CAMPINAS	-229056	-470608	2012	AUG	<5	Disease	BLOOD	Broth dilution	S (CLSI non-meningitis)	unknown	Disc diffusion	S (CLSI)	S	Disc diffusion	S (CLSI)	S	Disc diffusion	S (CLSI)	S	Disc diffusion	S (CLSI)	S	Disc diffusion	S	S	Disc diffusion	S	S	Disc diffusion
267	21999_7#147	GPS_BR_0823_12	ERR2089409	ERS1813692	32	Dominant	NVT	218	10-20-218-14-1-6-1-29	CC218	12F	QUELLUNG	12F	CONCORDANT	Post-PCV10	PCV20	NVT	Brazil	MT	BARRA DA GARCA	-158916	-522615	2012	AUG	<5	Disease	CSF	Broth dilution	S (CLSI meningitis)	S	Disc diffusion	S (CLSI)	S	Disc diffusion	S (CLSI)	S	Disc diffusion	S (CLSI)	S	Disc diffusion	S (CLSI)	S	Disc diffusion	S	S	Disc diffusion	S	S	Disc diffusion
268	21999_7#148	GPS_BR_0833_12	ERR2089410	ERS1813693	131	intermediate	NVT	766	43-5-4-10-36-3-74	ST766	15B/15C	QUELLUNG	15C	CONCORDANT	Post-PCV10	PCV20	NVT	Brazil	RS	PORTO ALEGRE	-30033	-512305	2012	AUG	<5	Disease	CSF	Broth dilution	S (CLSI meningitis)	S	Disc diffusion	S (CLSI)	S	Disc diffusion	S (CLSI)	S	Disc diffusion	S (CLSI)	S	Disc diffusion	R (CLSI)	R	Disc diffusion	S	S	Disc diffusion	S	S	Disc diffusion
269	21999_7#149	GPS_BR_0867_12	ERR2089411	ERS1813694	249	Rare	VT	770	5-5-4-5-6-1-7	ST770	4	QUELLUNG	4	CONCORDANT	Post-PCV10	PCV7	VT	Brazil	BA	SALVADOR	-129822	-384813	2012	AUG	<5	Disease	BLOOD	Broth dilution	S (CLSI non-meningitis)	unknown	Disc diffusion	S (CLSI)	S	Disc diffusion	S (CLSI)	S	Disc diffusion	S (CLSI)	S	Disc diffusion	S (CLSI)	S	Disc diffusion	S	S	Disc diffusion	S	S	Disc diffusion
270	21999_7#150	GPS_BR_0873_12	ERR2089412	ERS1813695	6	Dominant	VT	162	7-11-162-10-1-6-8-14	CC156	9V	QUELLUNG	9V	CONCORDANT	Post-PCV10	PCV7	VT	Brazil	SP	S PAULO	-235507	-466334	2012	AUG	<5	Disease	BLOOD	Broth dilution	S (CLSI non-meningitis)	unknown	Disc diffusion	S (CLSI)	S	Disc diffusion	S (CLSI)	S	Disc diffusion	S (CLSI)	S	Disc diffusion	R (CLSI)	R	Disc diffusion	S	S	Disc diffusion	S	S	Disc diffusion
271	21999_7#151	GPS_BR_0880_12	ERR2089413	ERS1813696	95	intermediate	NVT	241	25-31-241-4-16-32-28-44	CC241	18A	QUELLUNG	18A	CONCORDANT	Post-PCV10	NVT	NVT	Brazil	PE	RECIFE	-80642	-348782	2012	AUG	<5	Disease	CSF	Broth dilution	S (CLSI meningitis)	S	Disc diffusion	S (CLSI)	S	Disc diffusion	S (CLSI)	S	Disc diffusion	S (CLSI)	S	Disc diffusion	S (CLSI)	S	Disc diffusion	S	S	Disc diffusion	S	S	Disc diffusion
272	21999_7#152	GPS_BR_0888_12	ERR2089414	ERS1813697	6	Dominant	VT	13932	7-11-10~-1-6-8-1	CC156	14	QUELLUNG	14	CONCORDANT	Post-PCV10	PCV7	VT	Brazil	PR	CURITIBA	-254296	-492712	2012	SEP	<5	Disease	BLOOD	Broth dilution	1	R	Broth dilution	1	S	Broth dilution	0.03	S	Disc diffusion	S (CLSI)	S	Broth dilution	8	R	Disc diffusion	S	S	Broth dilution	0.25	S	Disc diffusion
273	21999_7#153	GPS_BR_0902_12	ERR2089415	ERS1813698	32	Dominant	NVT	218	10-20-218-14-1-6-1-29	CC218	12F	QUELLUNG	12F	CONCORDANT	Post-PCV10	PCV20	NVT	Brazil	RS	PORTO ALEGRE	-30033	-512305	2012	SEP	>=5	Disease	BLOOD	Broth dilution	S (CLSI non-meningitis)	unknown	Disc diffusion	S (CLSI)	S	Disc diffusion	S (CLSI)	S	Disc diffusion	S (CLSI)	S	Disc diffusion	S (CLSI)	S	Disc diffusion	S	S	Disc diffusion	S	S	Disc diffusion
274	21999_7#154	GPS_BR_0903_12	ERR2089416	ERS1813699	6	Dominant	VT	156	7-11-156-10-1-6-8-1	CC156	9V	QUELLUNG	9V	CONCORDANT	Post-PCV10	PCV7	VT	Brazil	RS	PORTO ALEGRE	-30033	-512305	2012	SEP	>=5	Disease	BLOOD	Broth dilution	2	R	Broth dilution	4	S	Broth dilution	0.06	S	Disc diffusion	S (CLSI)	S	Broth dilution	8	R	Disc diffusion	S	S	Broth dilution	0.5	S	Disc diffusion
275	21999_7#156	GPS_BR_0940_12	ERR2089418	ERS1813701	32	Dominant	NVT	218	10-20-218-14-1-6-1-29	CC218	12F	QUELLUNG	12F	CONCORDANT	Post-PCV10	PCV20	NVT	Brazil	RS	PORTO ALEGRE	-30033	-512305	2012	SEP	<5	Disease	CSF	Broth dilution	S (CLSI meningitis)	S	Disc diffusion	S (CLSI)	S	Disc diffusion	S (CLSI)	S	Disc diffusion	S (CLSI)	S	Disc diffusion	S (CLSI)	S	Disc diffusion	S	S	Disc diffusion	S	S	Disc diffusion
276	21999_7#157	GPS_BR_0959_12	ERR2089419	ERS1813702	16	Dominant	VT/NVT	72	2-13-72-2-4-9-4-1	CC9747	24	QUELLUNG	24F	CONCORDANT incomplete genotypic differentiation	Post-PCV10	NVT	NVT	Brazil	SP	ITAPECERICA DA SERRA	-237176	-468492	2012	SEP	<5	Disease	CSF	Broth dilution	S (CLSI meningitis)	S	Disc diffusion	S (CLSI)	S	Disc diffusion	S (CLSI)	S	Disc diffusion	S (CLSI)	S	Disc diffusion	S (CLSI)	S	Disc diffusion	S	S	Disc diffusion	S	S	Disc diffusion
277	21999_7#159	GPS_BR_0974_12	ERR2089421	ERS1813703	12	Dominant	NVT	180	7-15-180-2-10-6-1-22	CC180	3	QUELLUNG	3	CONCORDANT	Post-PCV10	PCV13	NVT	Brazil	SP	S JOSE R PRETO	-220878	-438215	2012	SEP	>=5	Disease	CSF	Broth dilution	S (CLSI meningitis)	S	Disc diffusion	S (CLSI)	S	Disc diffusion	S (CLSI)	S	Disc diffusion	S (CLSI)	S	Disc diffusion	S (CLSI)	S	Disc diffusion	S	S	Disc diffusion	S	S	Disc diffusion
278	21999_7#160	GPS_BR_0990_12	ERR2089422	ERS1813705	32	Dominant	NVT	218	10-20-14-1-6-1-29	CC218	12F	QUELLUNG	12F	CONCORDANT	Post-PCV10	PCV20	NVT	Brazil	ES	VITORIA	-202997	-403016	2012	SEP	<5	Disease	CSF	Broth dilution	S (CLSI meningitis)	S	Disc diffusion	S (CLSI)	S	Disc diffusion	S (CLSI)	S	Disc diffusion	S (CLSI)	S	Disc diffusion	S (CLSI)	S	Disc diffusion	S	S	Disc diffusion	S	S	Disc diffusion
279	21999_7#161	GPS_BR_0992_12	ERR2089423	ERS1813706	16	Dominant	VT/NVT	66	2-8-66-2-4-6-1-1	CC66	14	QUELLUNG	14	CONCORDANT	Post-PCV10	PCV7	VT	Brazil	SP	S JOSE R PRETO	-220878	-438215	2012	SEP	<5	Disease	BLOOD	Broth dilution	0.125	R	Broth dilution	2	S	Broth dilution	4	R	Disc diffusion	S (CLSI)	S	Broth dilution	8	R	Disc diffusion	S	S	Broth dilution	0.25	S	Disc diffusion
280	21999_7#162	GPS_BR_0995_12	ERR2089424	ERS1813707	1	Dominant	VT/NVT	320	4-16-320-19-15-6-20-1	CC320	19A	QUELLUNG	19A	CONCORDANT	Post-PCV10	PCV13	NVT	Brazil	BA	SALVADOR	-129822	-384813	2012	SEP	<5	Disease	BLOOD	Broth dilution	4	R	Broth dilution	2	S	Broth dilution	2	R	Disc diffusion	R (CLSI)	R	Broth dilution	8	R	Disc diffusion	S	S	Broth dilution	0.25	S	Disc diffusion
281	21999_7#163	GPS_BR_1001_12	ERR2089425	ERS1813710	393	Rare	NVT	13870	13-5-9-50-10-97-14	ST13870	6A	QUELLUNG	6A	CONCORDANT	Post-PCV10	PCV13	NVT	Brazil	MG	BELO HORIZONTE	-199227	-439451	2012	SEP	<5	Disease	CSF	Broth dilution	S (CLSI meningitis)	S	Disc diffusion	S (CLSI)	S	Disc diffusion	S (CLSI)	S	Disc diffusion	S (CLSI)	S	Disc diffusion	I (CLSI)	I	Disc diffusion	S	S	Disc diffusion	S	S	Disc diffusion
282	21999_7#165	GPS_BR_1042_12	ERR2089427	ERS1813712	11	Dominant	VT/NVT	13871	8-10-2-16-1-26-86	CC193	11A	QUELLUNG	11A	CONCORDANT	Post-PCV10	PCV20	NVT	Brazil	SP	S PAULO	-235507	-466334	2012	OCT	<5	Disease	BLOOD	Broth dilution	0.25	R	Broth dilution	4	S	Broth dilution	0.03	S	Disc diffusion	S (CLSI)	S	Broth dilution	0.25	S	Disc diffusion	S	S	Broth dilution	0.25	S	Disc diffusion
283	21999_7#166	GPS_BR_1049_12	ERR2089428	ERS1813709	6	Dominant	VT	13933	7-11-10-429-6-8-1	CC156	14	QUELLUNG	14	CONCORDANT	Post-PCV10	PCV7	VT	Brazil	PR	CURITIBA	-254296	-492712	2012	OCT	<5	Disease	BLOOD	Broth dilution	2	R	Broth dilution	4	S	Broth dilution	0.06	S	Disc diffusion	S (CLSI)	S	Broth dilution	2	I	Disc diffusion	S	S	Broth dilution	0.5	S	Disc diffusion
284	21999_7#167	GPS_BR_1060_12	ERR2089429	ERS1813711	6	Dominant	VT	156	7-11-156-10-1-6-8-1	CC156	14	QUELLUNG	14	CONCORDANT	Post-PCV10	PCV7	VT	Brazil	RS	PORTO ALEGRE	-30033	-512305	2012	OCT	<5	Disease	BLOOD	Broth dilution	4	R	Broth dilution	4	S	Broth dilution	0.06	S	Disc diffusion	S (CLSI)	S	Broth dilution	8	R	Disc diffusion	S	S	Broth dilution	0.5	S	Disc diffusion
285	21999_7#169	GPS_BR_1070_12	ERR2089431	ERS1813714	6	Dominant	VT	156	7-11-156-10-1-6-8-1	CC156	14	QUELLUNG	14	CONCORDANT	Post-PCV10	PCV7	VT	Brazil	SP	SOROCABA	-235017	-474581	2012	OCT	<5	Disease	CSF	Broth dilution	2	R	Broth dilution	4	S	Broth dilution	0.06	S	Disc diffusion	S (CLSI)	S	Broth dilution	16	R	Disc diffusion	S	S	Broth dilution	0.5	S	Disc diffusion
286	21999_7#170	GPS_BR_1071_12	ERR2089432	ERS1813715	3	Dominant	NVT	53	2-5-1-11-16-3-14	CC53	8	QUELLUNG	8	CONCORDANT	Post-PCV10	PCV20	NVT	Brazil	SP	S PAULO	-235507	-466334	2012	OCT	<5	Disease	CSF	Broth dilution	S (CLSI meningitis)	S	Disc diffusion	S (CLSI)	S	Disc diffusion	S (CLSI)	S	Disc diffusion	S (CLSI)	S	Disc diffusion	S (CLSI)	S	Disc diffusion	S	S	Disc diffusion	S	S	Disc diffusion
287	21999_7#171	GPS_BR_1072_12	ERR2089433	ERS1813716	11	Dominant	VT/NVT	1228	7-10-2-16-1-26-1	CC193	15A	QUELLUNG	15A	CONCORDANT	Post-PCV10	NVT	NVT	Brazil	SP	CAMPINAS	-229056	-470608	2012	OCT	<5	Disease	PLEURAL FLUID	Broth dilution	S (CLSI non-meningitis)	unknown	Disc diffusion	S (CLSI)	S	Disc diffusion	S (CLSI)	S	Disc diffusion	S (CLSI)	S	Disc diffusion	S (CLSI)	S	Disc diffusion	S	S	Disc diffusion	S	S	Disc diffusion
288	21999_7#172	GPS_BR_1077_12	ERR2089434	ERS1813717	3	Dominant	NVT	62	2-5-29-12-16-3-14	CC62	11A	QUELLUNG	11A	CONCORDANT	Post-PCV10	PCV20	NVT	Brazil	SP	S PAULO	-235507	-466334	2012	OCT	<5	Disease	CSF	Broth dilution	S (CLSI meningitis)	S	Disc diffusion	S (CLSI)	S	Disc diffusion	S (CLSI)	S	Disc diffusion	S (CLSI)	S	Disc diffusion	I (CLSI)	I	Disc diffusion	S	S	Disc diffusion	S	S	Disc diffusion
289	21999_7#173	GPS_BR_1110_12	ERR2089435	ERS1813718	1	Dominant	VT/NVT	320	4-16-19-15-6-20-1	CC320	19A	QUELLUNG	19A	CONCORDANT	Post-PCV10	PCV13	NVT	Brazil	MG	UBERLANDIA	-189188	-482768	2012	OCT	<5	Disease	BLOOD	Broth dilution	4	R	Broth dilution	2	S	Broth dilution	>8	R	Disc diffusion	R (CLSI)	R	Broth dilution	8	R	Disc diffusion	R	R	Broth dilution	0.25	S	Disc diffusion
290	21999_7#174	GPS_BR_1114_12	ERR2089436	ERS1813721	5	Dominant	VT/NVT	338	7-13-338-8-6-1-6-8	CC172	23F	QUELLUNG	23F	CONCORDANT	Post-PCV10	PCV7	VT	Brazil	BA	SALVADOR	-129822	-384813	2012	OCT	<5	Disease	CSF	Broth dilution	0.25	R	Broth dilution	2	S	Broth dilution	0.03	S	Disc diffusion	S (CLSI)	S	Broth dilution	4	R	Disc diffusion	S	S	Broth dilution	0.5	S	Disc diffusion
291	21999_7#175	GPS_BR_1117_12	ERR2089437	ERS1813719	43	Dominant	VT	280	15-17-280-4-16-6-1-17	CC280	18C	QUELLUNG	18C	CONCORDANT	Post-PCV10	PCV7	VT	Brazil	BA	SALVADOR	-129822	-384813	2012	OCT	<5	Disease	CSF	Broth dilution	S (CLSI meningitis)	S	Disc diffusion	S (CLSI)	S	Disc diffusion	S (CLSI)	S	Disc diffusion	S (CLSI)	S	Disc diffusion	S (CLSI)	S	Disc diffusion	S	S	Disc diffusion	S	S	Disc diffusion
292	21999_7#176	GPS_BR_1123_12	ERR2089438	ERS1813720	1	Dominant	VT/NVT	320	4-16-320-19-15-6-20-1	CC320	19A	QUELLUNG	19A	CONCORDANT	Post-PCV10	PCV13	NVT	Brazil	BA	SALVADOR	-129822	-384813	2012	OCT	<5	Disease	PLEURAL FLUID	Broth dilution	4	R	Broth dilution	2	S	Broth dilution	8	R	Disc diffusion	R (CLSI)	R	Broth dilution	8	R	Disc diffusion	R	R	Broth dilution	0.25	S	Disc diffusion
293	21999_7#177	GPS_BR_1134_12	ERR2089439	ERS1813722	51	Dominant	NVT	458	2-32-9-47-6-21-17	CC458	3	QUELLUNG	3	CONCORDANT	Post-PCV10	PCV13	NVT	Brazil	SP	S PAULO	-235507	-466334	2012	OCT	<5	Disease	BLOOD	Broth dilution	S (CLSI non-meningitis)	unknown	Disc diffusion	S (CLSI)	S	Disc diffusion	S (CLSI)	S	Disc diffusion	S (CLSI)	S	Disc diffusion	S (CLSI)	S	Disc diffusion	S	S	Disc diffusion	S	S	Disc diffusion
294	21999_7#178	GPS_BR_1136_12	ERR2089440	ERS1813725	47	Dominant	VT/NVT	386	32-28-1-1-15-52-14	ST386	6C	QUELLUNG	6C	CONCORDANT	Post-PCV10	NVT	NVT	Brazil	SP	S PAULO	-235507	-466334	2012	OCT	<5	Disease	BLOOD	Broth dilution	0.25	R	Broth dilution	4	S	Broth dilution	>8	R	Disc diffusion	R (CLSI)	R	Broth dilution	0.125	S	Disc diffusion	R	R	Broth dilution	0.5	S	Disc diffusion
295	21999_7#180	GPS_BR_1156_12	ERR2089442	ERS1813727	6	Dominant	VT	156	7-11-156-10-1-6-8-1	CC156	14	QUELLUNG	14	CONCORDANT	Post-PCV10	PCV7	VT	Brazil	SP	S PAULO	-235507	-466334	2012	NOV	>=5	Disease	BLOOD	Broth dilution	2	R	Broth dilution	4	S	Broth dilution	>8	R	Disc diffusion	S (CLSI)	S	Broth dilution	8	R	Disc diffusion	S	S	Broth dilution	0.5	S	Disc diffusion
296	21999_7#181	GPS_BR_1163_12	ERR2089443	ERS1813724	231	intermediate	VT/NVT	13872	7-5-4-8-13-20-17	ST13872	6B	QUELLUNG	6B	CONCORDANT	Post-PCV10	PCV7	VT	Brazil	BA	SALVADOR	-129822	-384813	2012	NOV	>=5	Disease	CSF	Broth dilution	S (CLSI meningitis)	S	Disc diffusion	S (CLSI)	S	Disc diffusion	S (CLSI)	S	Disc diffusion	S (CLSI)	S	Disc diffusion	S (CLSI)	S	Disc diffusion	S	S	Disc diffusion	S	S	Disc diffusion
297	21999_7#182	GPS_BR_1182_12	ERR2089444	ERS1813726	32	Dominant	NVT	218-like	10-20-U-1-6-1-29	CC218	12F	QUELLUNG	12F	CONCORDANT	Post-PCV10	PCV20	NVT	Brazil	DF	BRASILIA	-157934	-478823	2012	NOV	<5	Disease	BLOOD	Broth dilution	S (CLSI meningitis)	S	Disc diffusion	S (CLSI)	S	Disc diffusion	S (CLSI)	S	Disc diffusion	S (CLSI)	S	Disc diffusion	S (CLSI)	S	Disc diffusion	S	S	Disc diffusion	S	S	Disc diffusion
298	21999_7#183	GPS_BR_1183_12	ERR2089445	ERS1813728	231	intermediate	VT/NVT	724	1-5-4-8-13-20-17	ST724	6B	QUELLUNG	6B	CONCORDANT	Post-PCV10	PCV7	VT	Brazil	DF	BRASILIA	-157934	-478823	2012	NOV	<5	Disease	BLOOD	Broth dilution	S (CLSI non-meningitis)	unknown	Disc diffusion	S (CLSI)	S	Disc diffusion	S (CLSI)	S	Disc diffusion	S (CLSI)	S	Disc diffusion	I (CLSI)	I	Disc diffusion	S	S	Disc diffusion	S	S	Disc diffusion
299	21999_7#96	GPS_BR_0402_12	ERR2089358	ERS1813641	392	Rare	NVT	761	13-61-4-52-7-22-9	CC761	13	QUELLUNG	13	CONCORDANT	Post-PCV10	NVT	NVT	Brazil	PR	CURITIBA	-254296	-492712	2012	MAY	<5	Disease	CSF	Broth dilution	0.06	S	Broth dilution	2	S	Broth dilution	0.03	S	Disc diffusion	S (CLSI)	S	Broth dilution	8	R	Disc diffusion	S	S	Broth dilution	0.25	S	Disc diffusion
300	21999_7#97	GPS_BR_0408_12	ERR2089359	ERS1813642	16	Dominant	VT/NVT	737	2-8-2-16-6-1-1	CC66	7C	QUELLUNG	7C	CONCORDANT	Post-PCV10	NVT	NVT	Brazil	SP	S PAULO	-235507	-466334	2012	MAY	<5	Disease	CSF	Broth dilution	S (CLSI meningitis)	S	Disc diffusion	S (CLSI)	S	Disc diffusion	S (CLSI)	S	Disc diffusion	S (CLSI)	S	Disc diffusion	R (CLSI)	R	Disc diffusion	S	S	Disc diffusion	S	S	Disc diffusion
301	21999_7#98	GPS_BR_0419_12	ERR2089360	ERS1813643	14	Dominant	VT	242	15-29-242-4-21-30-1-14	CC6279	23F	QUELLUNG	23F	CONCORDANT	Post-PCV10	PCV7	VT	Brazil	SP	S PAULO	-235507	-466334	2012	MAY	<5	Disease	BLOOD	Broth dilution	2	R	Broth dilution	4	S	Broth dilution	>8	R	Disc diffusion	R (CLSI)	R	Broth dilution	0.5	S	Disc diffusion	R	R	Broth dilution	0.25	S	Disc diffusion
302	21999_7#99	GPS_BR_0422_12	ERR2089361	ERS1813645	12	Dominant	NVT	180	7-15-180-2-10-6-1-22	CC180	3	QUELLUNG	3	CONCORDANT	Post-PCV10	PCV13	NVT	Brazil	PR	CURITIBA	-254296	-492712	2012	MAY	>=5	Disease	CSF	Broth dilution	S (CLSI meningitis)	S	Disc diffusion	S (CLSI)	S	Disc diffusion	S (CLSI)	S	Disc diffusion	S (CLSI)	S	Disc diffusion	S (CLSI)	S	Disc diffusion	S	S	Disc diffusion	S	S	Disc diffusion
303	21999_8#1	GPS_BR_1184_12	ERR2089446	ERS1813729	204	intermediate	NVT	2880	2-5-9-12-14-3-6	CC62	19A	QUELLUNG	19A	CONCORDANT	Post-PCV10	PCV13	NVT	Brazil	DF	BRASILIA	-157934	-478823	2012	NOV	<5	Disease	BLOOD	Broth dilution	0.125	R	Broth dilution	2	S	Broth dilution	0.03	S	Disc diffusion	S (CLSI)	S	Broth dilution	4	R	Disc diffusion	S	S	Broth dilution	0.25	S	Disc diffusion
304	21999_8#10	GPS_BR_0030_13	ERR2089455	ERS1813738	9	Dominant	NVT	63	2-5-63-36-12-17-21-14	CC63	15A	QUELLUNG	15A	CONCORDANT	Post-PCV10	NVT	NVT	Brazil	SP	CAMPINAS	-229056	-470608	2013	JAN	>=5	Disease	BLOOD	Broth dilution	0.125	R	Broth dilution	2	S	Broth dilution	>8	R	Disc diffusion	S (CLSI)	S	Broth dilution	0.25	S	Disc diffusion	R	R	Broth dilution	0.125	S	Disc diffusion
305	21999_8#100	GPS_BR_0883_13	ERR2089545	ERS1813828	95	intermediate	NVT	241	25-31-241-4-16-32-28-44	CC241	18A	QUELLUNG	18A	CONCORDANT	Post-PCV10	NVT	NVT	Brazil	SP	ITAQUAQUECETUBA	-234858	-463478	2013	SEP	<5	Disease	CSF	Broth dilution	S (CLSI meningitis)	S	Disc diffusion	S (CLSI)	S	Disc diffusion	S (CLSI)	S	Disc diffusion	S (CLSI)	S	Disc diffusion	S (CLSI)	S	Disc diffusion	S	S	Disc diffusion	S	S	Disc diffusion
306	21999_8#101	GPS_BR_0886_13	ERR2089546	ERS1813830	8	Dominant	VT	289	16-12-289-9-1-41-33-33	CC289	5	QUELLUNG	5	CONCORDANT	Post-PCV10	PCV10	VT	Brazil	SP	TAUBATE	-230314	-455613	2013	SEP	<5	Disease	CSF	Broth dilution	S (CLSI meningitis)	S	Disc diffusion	S (CLSI)	S	Disc diffusion	S (CLSI)	S	Disc diffusion	S (CLSI)	S	Disc diffusion	R (CLSI)	R	Disc diffusion	S	S	Disc diffusion	S	S	Disc diffusion
307	21999_8#102	GPS_BR_0901_13	ERR2089547	ERS1813832	124	intermediate	NVT	1030	15-8-8-18-15-1-9	CC235	20B	QUELLUNG	20	CONCORDANT	Post-PCV10	NVT	NVT	Brazil	SP	JUNDIAI	-231882	-468838	2013	SEP	<5	Disease	CSF	Broth dilution	S (CLSI meningitis)	S	Disc diffusion	S (CLSI)	S	Disc diffusion	S (CLSI)	S	Disc diffusion	S (CLSI)	S	Disc diffusion	S (CLSI)	S	Disc diffusion	S	S	Disc diffusion	S	S	Disc diffusion
308	21999_8#103	GPS_BR_0912_13	ERR2089548	ERS1813831	61	Dominant	VT/NVT	6403	1-16-71-1-6-17-6	CC698	22F	QUELLUNG	22F	CONCORDANT	Post-PCV10	PCV15	NVT	Brazil	SP	CAMPINAS	-229056	-470608	2013	SEP	>=5	Disease	BLOOD	Broth dilution	S (CLSI non-meningitis)	unknown	Disc diffusion	S (CLSI)	S	Disc diffusion	S (CLSI)	S	Disc diffusion	S (CLSI)	S	Disc diffusion	S (CLSI)	S	Disc diffusion	S	S	Disc diffusion	S	S	Disc diffusion
309	21999_8#105	GPS_BR_0941_13	ERR2089550	ERS1813834	13	Dominant	VT/NVT	473	7-25-473-4-4-15-20-28	CC473	6A	QUELLUNG	6A	CONCORDANT	Post-PCV10	PCV13	NVT	Brazil	SP	RIBEIRAO PRETO	-211783	-478067	2013	SEP	<5	Disease	BLOOD	Broth dilution	0.25	R	Broth dilution	4	S	Broth dilution	4	R	Disc diffusion	S (CLSI)	S	Broth dilution	0.25	S	Disc diffusion	S	S	Broth dilution	0.5	S	Disc diffusion
310	21999_8#106	GPS_BR_0963_13	ERR2089551	ERS1813835	15	Dominant	VT	191	8-9-191-2-1-6-1-17	CC191	7F	QUELLUNG	7F	CONCORDANT	Post-PCV10	PCV10	VT	Brazil	SP	S PAULO	-235507	-466334	2013	SEP	>=5	Disease	BLOOD	Broth dilution	S (CLSI non-meningitis)	unknown	Disc diffusion	S (CLSI)	S	Disc diffusion	S (CLSI)	S	Disc diffusion	S (CLSI)	S	Disc diffusion	S (CLSI)	S	Disc diffusion	S	S	Disc diffusion	S	S	Disc diffusion
311	21999_8#107	GPS_BR_0983_13	ERR2089552	ERS1813836	8	Dominant	VT	289	16-12-289-9-1-41-33-33	CC289	5	QUELLUNG	5	CONCORDANT	Post-PCV10	PCV10	VT	Brazil	SP	S PAULO	-235507	-466334	2013	OCT	>=5	Disease	BLOOD	Broth dilution	S (CLSI non-meningitis)	unknown	Disc diffusion	S (CLSI)	S	Disc diffusion	S (CLSI)	S	Disc diffusion	S (CLSI)	S	Disc diffusion	R (CLSI)	R	Disc diffusion	S	S	Disc diffusion	S	S	Disc diffusion
312	21999_8#108	GPS_BR_0986_13	ERR2089553	ERS1813837	5	Dominant	VT/NVT	13873	7-415-8-6-1-6-8	CC172	23A	QUELLUNG	23A	CONCORDANT	Post-PCV10	NVT	NVT	Brazil	SP	S PAULO	-235507	-466334	2013	OCT	<5	Disease	BLOOD	Broth dilution	0.5	R	Broth dilution	4	S	Broth dilution	>8	R	Disc diffusion	R (CLSI)	R	Broth dilution	0.25	S	Disc diffusion	R	R	Broth dilution	0.5	S	Disc diffusion
313	21999_8#109	GPS_BR_0988_13	ERR2089554	ERS1813839	1	Dominant	VT/NVT	320	4-16-320-19-15-6-20-1	CC320	19A	QUELLUNG	19A	CONCORDANT	Post-PCV10	PCV13	NVT	Brazil	SP	S PAULO	-235507	-466334	2013	OCT	>=5	Disease	BLOOD	Broth dilution	4	R	Broth dilution	4	S	Broth dilution	>8	R	Disc diffusion	R (CLSI)	R	Broth dilution	8	R	Disc diffusion	R	R	Broth dilution	0.5	S	Disc diffusion
314	21999_8#11	GPS_BR_0071_13	ERR2089456	ERS1813739	6	Dominant	VT	156	7-11-156-10-1-6-8-1	CC156	14	QUELLUNG	14	CONCORDANT	Post-PCV10	PCV7	VT	Brazil	SP	SOROCABA	-235017	-474581	2013	JAN	<5	Disease	CSF	Broth dilution	2	R	Broth dilution	2	S	Broth dilution	0.06	S	Disc diffusion	I (CLSI)	I	Broth dilution	8	R	Disc diffusion	S	S	Broth dilution	0.5	S	Disc diffusion
315	21999_8#110	GPS_BR_0993_13	ERR2089555	ERS1813838	16	Dominant	VT/NVT	4913	2-16-4-1-9-1-1	ST4913	15A	QUELLUNG	15A	CONCORDANT	Post-PCV10	NVT	NVT	Brazil	RJ	RIO DE JANEIRO	-22911	-432094	2013	OCT	<5	Disease	CSF	Broth dilution	S (CLSI meningitis)	S	Disc diffusion	S (CLSI)	S	Disc diffusion	S (CLSI)	S	Disc diffusion	S (CLSI)	S	Disc diffusion	S (CLSI)	S	Disc diffusion	S	S	Disc diffusion	S	S	Disc diffusion
316	21999_8#111	GPS_BR_1031_13	ERR2089556	ERS1813840	16	Dominant	VT/NVT	2216	2-136-2-15-6-1-1	CC2216	15A	QUELLUNG	15A	CONCORDANT	Post-PCV10	NVT	NVT	Brazil	MG	BELO HORIZONTE	-199227	-439451	2013	OCT	<5	Disease	CSF	Broth dilution	S (CLSI meningitis)	S	Disc diffusion	S (CLSI)	S	Disc diffusion	S (CLSI)	S	Disc diffusion	I (CLSI)	I	Disc diffusion	S (CLSI)	S	Disc diffusion	S	S	Disc diffusion	S	S	Disc diffusion
317	21999_8#112	GPS_BR_1037_13	ERR2089557	ERS1813841	231	intermediate	VT/NVT	724	1-5-4-8-13-20-17	ST724	6B	QUELLUNG	6B	CONCORDANT	Post-PCV10	PCV7	VT	Brazil	MG	BELO HORIZONTE	-199227	-439451	2013	OCT	>=5	Disease	CSF	Broth dilution	S (CLSI meningitis)	S	Disc diffusion	S (CLSI)	S	Disc diffusion	S (CLSI)	S	Disc diffusion	S (CLSI)	S	Disc diffusion	R (CLSI)	R	Disc diffusion	S	S	Disc diffusion	S	S	Disc diffusion
318	21999_8#113	GPS_BR_1038_13	ERR2089558	ERS1813842	16	Dominant	VT/NVT	73	2-13-73-2-15-6-1-1	CC2216	15A	QUELLUNG	15A	CONCORDANT	Post-PCV10	NVT	NVT	Brazil	MG	BELO HORIZONTE	-199227	-439451	2013	OCT	>=5	Disease	CSF	Broth dilution	S (CLSI meningitis)	S	Disc diffusion	S (CLSI)	S	Disc diffusion	S (CLSI)	S	Disc diffusion	I (CLSI)	I	Disc diffusion	S (CLSI)	S	Disc diffusion	S	S	Disc diffusion	S	S	Disc diffusion
319	21999_8#114	GPS_BR_1049_13	ERR2089559	ERS1813843	269	intermediate	NVT	4883	1-12-1-1-15-26-14	ST4883	11A	QUELLUNG	11A	CONCORDANT	Post-PCV10	PCV20	NVT	Brazil	GO	GOIANIA	-166809	-492533	2013	OCT	>=5	Disease	CSF	Broth dilution	S (CLSI meningitis)	S	Disc diffusion	S (CLSI)	S	Disc diffusion	S (CLSI)	S	Disc diffusion	S (CLSI)	S	Disc diffusion	R (CLSI)	R	Disc diffusion	S	S	Disc diffusion	S	S	Disc diffusion
320	21999_8#115	GPS_BR_1051_13	ERR2089560	ERS1813846	1	Dominant	VT/NVT	320	4-16-320-19-15-6-20-1	CC320	19A	QUELLUNG	19A	CONCORDANT	Post-PCV10	PCV13	NVT	Brazil	GO	GOIANIA	-166809	-492533	2013	OCT	<5	Disease	PLEURAL FLUID	Broth dilution	4	R	Broth dilution	2	S	Broth dilution	>8	R	Disc diffusion	R (CLSI)	R	Broth dilution	8	R	Disc diffusion	R	R	Broth dilution	0.5	S	Disc diffusion
321	21999_8#116	GPS_BR_1053_13	ERR2089561	ERS1813844	51	Dominant	NVT	458	2-32-458-9-47-6-21-17	CC458	3	QUELLUNG	3	CONCORDANT	Post-PCV10	PCV13	NVT	Brazil	SP	RIBEIRAO PRETO	-211783	-478067	2013	OCT	>=5	Disease	BLOOD	Broth dilution	S (CLSI meningitis)	S	Disc diffusion	S (CLSI)	S	Disc diffusion	S (CLSI)	S	Disc diffusion	I (CLSI)	I	Disc diffusion	S (CLSI)	S	Disc diffusion	S	S	Disc diffusion	S	S	Disc diffusion
322	21999_8#117	GPS_BR_1059_13	ERR2089562	ERS1813847	7	Dominant	NVT	13874	1-236-9-9-6-4-6	CC439	23A	QUELLUNG	23A	CONCORDANT	Post-PCV10	NVT	NVT	Brazil	SP	S PAULO	-235507	-466334	2013	OCT	>=5	Disease	BLOOD	Broth dilution	S (CLSI non-meningitis)	unknown	Disc diffusion	S (CLSI)	S	Disc diffusion	S (CLSI)	S	Disc diffusion	R (CLSI)	R	Disc diffusion	R (CLSI)	R	Disc diffusion	S	S	Disc diffusion	S	S	Disc diffusion
323	21999_8#119	GPS_BR_1079_13	ERR2089564	ERS1813848	12	Dominant	NVT	180	7-15-180-2-10-6-1-22	CC180	3	QUELLUNG	3	CONCORDANT	Post-PCV10	PCV13	NVT	Brazil	SP	RIBEIRAO PRETO	-211783	-478067	2013	OCT	<5	Disease	PLEURAL FLUID	Broth dilution	S (CLSI non-meningitis)	unknown	Disc diffusion	S (CLSI)	S	Disc diffusion	S (CLSI)	S	Disc diffusion	S (CLSI)	S	Disc diffusion	S (CLSI)	S	Disc diffusion	S	S	Disc diffusion	S	S	Disc diffusion
324	21999_8#12	GPS_BR_0104_13	ERR2089457	ERS1813740	111	intermediate	NVT	1390	10-13-1-43-98-1-20	ST1390	6C	QUELLUNG	6C	CONCORDANT	Post-PCV10	NVT	NVT	Brazil	SC	FLORIANOPOLIS	-275973	-485496	2013	FEB	<5	Disease	CSF	Broth dilution	1	R	Broth dilution	2	S	Broth dilution	4	R	Disc diffusion	S (CLSI)	S	Broth dilution	0.125	S	Disc diffusion	S	S	Broth dilution	0.5	S	Disc diffusion
325	21999_8#120	GPS_BR_1089_13	ERR2089565	ERS1813849	5	Dominant	VT/NVT	2777	7-13-2777-8-6-1-1-8	CC172	6C	QUELLUNG	6C	CONCORDANT	Post-PCV10	NVT	NVT	Brazil	SP	S PAULO	-235507	-466334	2013	OCT	<5	Disease	BLOOD	Broth dilution	0.25	R	Broth dilution	2	S	Broth dilution	0.03	S	Disc diffusion	S (CLSI)	S	Broth dilution	2	I	Disc diffusion	S	S	Broth dilution	0.25	S	Disc diffusion
326	21999_8#121	GPS_BR_1095_13	ERR2089566	ERS1813850	47	Dominant	VT/NVT	386	32-28-386-1-1-15-52-14	ST386	6C	QUELLUNG	6C	CONCORDANT	Post-PCV10	NVT	NVT	Brazil	SP	RIO CLARO	-224108	-475608	2013	OCT	<5	Disease	CSF	Broth dilution	0.125	R	Broth dilution	2	S	Broth dilution	>8	R	Disc diffusion	R (CLSI)	R	Broth dilution	0.25	S	Disc diffusion	R	R	Broth dilution	0.5	S	Disc diffusion
327	21999_8#122	GPS_BR_1146_13	ERR2089567	ERS1813851	8	Dominant	VT	289	16-12-289-9-1-41-33-33	CC289	5	QUELLUNG	5	CONCORDANT	Post-PCV10	PCV10	VT	Brazil	SP	S PAULO	-235507	-466334	2013	NOV	>=5	Disease	BLOOD	Broth dilution	S (CLSI non-meningitis)	unknown	Disc diffusion	S (CLSI)	S	Disc diffusion	S (CLSI)	S	Disc diffusion	S (CLSI)	S	Disc diffusion	S (CLSI)	S	Disc diffusion	S	S	Disc diffusion	S	S	Disc diffusion
328	21999_8#124	GPS_BR_1227_13	ERR2089569	ERS1813853	24	Dominant	NVT	4598	16-13-4598-8-6-6-6-14	ST4598	6A	QUELLUNG	6A	CONCORDANT	Post-PCV10	PCV13	NVT	Brazil	SP	S PAULO	-235507	-466334	2013	DEC	<5	Disease	BLOOD	Broth dilution	S (CLSI meningitis)	S	Disc diffusion	S (CLSI)	S	Disc diffusion	S (CLSI)	S	Disc diffusion	S (CLSI)	S	Disc diffusion	R (CLSI)	R	Disc diffusion	S	S	Disc diffusion	S	S	Disc diffusion
329	21999_8#125	GPS_BR_1239_13	ERR2089570	ERS1813854	61	Dominant	VT/NVT	6403	1-16-71-1-6-17-6	CC698	22F	QUELLUNG	22F	CONCORDANT	Post-PCV10	PCV15	NVT	Brazil	PR	CURITIBA	-254296	-492712	2013	DEC	<5	Disease	STERILE FLUID	Broth dilution	S (CLSI non-meningitis)	unknown	Disc diffusion	S (CLSI)	S	Disc diffusion	S (CLSI)	S	Disc diffusion	S (CLSI)	S	Disc diffusion	S (CLSI)	S	Disc diffusion	S	S	Disc diffusion	S	S	Disc diffusion
330	21999_8#127	GPS_BR_0104_14	ERR2089572	ERS1813856	16	Dominant	VT/NVT	73	2-13-73-2-15-6-1-1	CC2216	15A	QUELLUNG	15A	CONCORDANT	Post-PCV10	NVT	NVT	Brazil	BA	SALVADOR	-129822	-384813	2013	FEB	>=5	Disease	CSF	Broth dilution	S (CLSI meningitis)	S	Disc diffusion	S (CLSI)	S	Disc diffusion	S (CLSI)	S	Disc diffusion	S (CLSI)	S	Disc diffusion	S (CLSI)	S	Disc diffusion	S	S	Disc diffusion	S	S	Disc diffusion
331	21999_8#13	GPS_BR_0107_13	ERR2089458	ERS1813741	131	intermediate	NVT	13875	43-5-481-5-36-3-74	ST13875	15B/15C	QUELLUNG	15B	CONCORDANT	Post-PCV10	PCV20	NVT	Brazil	SC	FLORIANOPOLIS	-275973	-485496	2013	FEB	>=5	Disease	CSF	Broth dilution	S (CLSI meningitis)	S	Disc diffusion	S (CLSI)	S	Disc diffusion	S (CLSI)	S	Disc diffusion	S (CLSI)	S	Disc diffusion	R (CLSI)	R	Disc diffusion	S	S	Disc diffusion	S	S	Disc diffusion
332	21999_8#14	GPS_BR_0117_13	ERR2089459	ERS1813743	61	Dominant	VT/NVT	13929	1-16-4~-10-7-22-5	CC10625	9V	QUELLUNG	9V	CONCORDANT	Post-PCV10	PCV7	VT	Brazil	AL	MACEIO	-96477	-357339	2013	FEB	<5	Disease	BLOOD	Broth dilution	0.25	R	Broth dilution	2	S	Broth dilution	0.06	S	Disc diffusion	R (CLSI)	R	Broth dilution	4	R	Disc diffusion	S	S	Broth dilution	0.125	S	Disc diffusion
333	21999_8#15	GPS_BR_0127_13	ERR2089460	ERS1813742	311	Rare	NVT	13930	2-58-9-261~-10-97-14	ST13930	10A	QUELLUNG	10A	CONCORDANT	Post-PCV10	PCV20	NVT	Brazil	SP	S PAULO	-235507	-466334	2013	FEB	<5	Disease	CSF	Broth dilution	S (CLSI meningitis)	S	Disc diffusion	S (CLSI)	S	Disc diffusion	S (CLSI)	S	Disc diffusion	S (CLSI)	S	Disc diffusion	S (CLSI)	S	Disc diffusion	S	S	Disc diffusion	S	S	Disc diffusion
334	21999_8#16	GPS_BR_0140_13	ERR2089461	ERS1813744	7	Dominant	NVT	42	1-8-9-9-6-4-6	CC439	23A	QUELLUNG	23A	CONCORDANT	Post-PCV10	NVT	NVT	Brazil	ES	VITORIA	-202997	-403016	2013	FEB	>=5	Disease	CSF	Broth dilution	S (CLSI meningitis)	S	Disc diffusion	S (CLSI)	S	Disc diffusion	R (CLSI)	R	Disc diffusion	R (CLSI)	R	Disc diffusion	S (CLSI)	S	Disc diffusion	R	R	Disc diffusion	S	S	Disc diffusion
335	21999_8#17	GPS_BR_0142_13	ERR2089462	ERS1813746	289	Rare	NVT	11327	2-5-4-4-10-1-6	ST11327	13	QUELLUNG	13	CONCORDANT	Post-PCV10	NVT	NVT	Brazil	SP	AMERICANA	-227392	-473314	2013	FEB	>=5	Disease	CSF	Broth dilution	S (CLSI meningitis)	S	Disc diffusion	S (CLSI)	S	Disc diffusion	S (CLSI)	S	Disc diffusion	S (CLSI)	S	Disc diffusion	S (CLSI)	S	Disc diffusion	S	S	Disc diffusion	S	S	Disc diffusion
336	21999_8#18	GPS_BR_0149_13	ERR2089463	ERS1813745	12	Dominant	NVT	180	7-15-180-2-10-6-1-22	CC180	3	QUELLUNG	3	CONCORDANT	Post-PCV10	PCV13	NVT	Brazil	BA	SALVADOR	-129822	-384813	2013	FEB	<5	Disease	BLOOD	Broth dilution	S (CLSI meningitis)	S	Disc diffusion	S (CLSI)	S	Disc diffusion	S (CLSI)	S	Disc diffusion	S (CLSI)	S	Disc diffusion	S (CLSI)	S	Disc diffusion	S	S	Disc diffusion	S	S	Disc diffusion
337	21999_8#2	GPS_BR_1218_12	ERR2089447	ERS1813730	6	Dominant	VT	156	7-11-156-10-1-6-8-1	CC156	14	QUELLUNG	14	CONCORDANT	Post-PCV10	PCV7	VT	Brazil	RS	PORTO ALEGRE	-30033	-512305	2012	NOV	>=5	Disease	BLOOD	Broth dilution	4	R	Broth dilution	4	S	Broth dilution	0.06	S	Disc diffusion	S (CLSI)	S	Broth dilution	8	R	Disc diffusion	S	S	Broth dilution	0.5	S	Disc diffusion
338	21999_8#20	GPS_BR_0190_13	ERR2089465	ERS1813748	178	intermediate	NVT	3930	1-5-9-43-5-1-6	CC2185	6C	QUELLUNG	6C	CONCORDANT	Post-PCV10	NVT	NVT	Brazil	ES	VITORIA	-202997	-403016	2013	MAR	<5	Disease	CSF	Broth dilution	S (CLSI meningitis)	S	Disc diffusion	S (CLSI)	S	Disc diffusion	S (CLSI)	S	Disc diffusion	S (CLSI)	S	Disc diffusion	R (CLSI)	R	Disc diffusion	S	S	Disc diffusion	S	S	Disc diffusion
339	21999_8#22	GPS_BR_0196_13	ERR2089467	ERS1813750	47	Dominant	VT/NVT	386	32-28-386-1-1-15-52-14	ST386	6C	QUELLUNG	6C	CONCORDANT	Post-PCV10	NVT	NVT	Brazil	SP	SAO JOSE DOS CAMPOS	-231806	-458907	2013	MAR	<5	Disease	BLOOD	Broth dilution	0.125	R	Disc diffusion	S (CLSI)	S	Broth dilution	>8	R	Disc diffusion	R (CLSI)	R	Broth dilution	0.25	S	Disc diffusion	R	R	Broth dilution	0.25	S	Disc diffusion
340	21999_8#23	GPS_BR_0213_13	ERR2089468	ERS1813751	61	Dominant	VT/NVT	214	10-16-16-1-6-17-6	CC698	22F	QUELLUNG	22F	CONCORDANT	Post-PCV10	PCV15	NVT	Brazil	SP	S PAULO	-235507	-466334	2013	MAR	>=5	Disease	BLOOD	Broth dilution	S (CLSI non-meningitis)	unknown	Disc diffusion	S (CLSI)	S	Disc diffusion	S (CLSI)	S	Disc diffusion	S (CLSI)	S	Disc diffusion	S (CLSI)	S	Disc diffusion	S	S	Disc diffusion	S	S	Disc diffusion
341	21999_8#24	GPS_BR_0225_13	ERR2089469	ERS1813753	311	Rare	NVT	742	2-58-9-12-10-97-14	ST742	10A	QUELLUNG	10A	CONCORDANT	Post-PCV10	PCV20	NVT	Brazil	SP	S PAULO	-235507	-466334	2013	MAR	<5	Disease	BLOOD	Broth dilution	S (CLSI non-meningitis)	unknown	Disc diffusion	S (CLSI)	S	Disc diffusion	S (CLSI)	S	Disc diffusion	R (CLSI)	R	Disc diffusion	S (CLSI)	S	Disc diffusion	S	S	Disc diffusion	S	S	Disc diffusion
342	21999_8#25	GPS_BR_0232_13	ERR2089470	ERS1813752	47	Dominant	VT/NVT	386	32-28-1-1-15-52-14	ST386	6C	QUELLUNG	6C	CONCORDANT	Post-PCV10	NVT	NVT	Brazil	SP	S PAULO	-235507	-466334	2013	MAR	<5	Disease	BLOOD	Broth dilution	0.06	S	Broth dilution	4	S	Broth dilution	>8	R	Disc diffusion	R (CLSI)	R	Broth dilution	0.25	S	Disc diffusion	R	R	Broth dilution	0.25	S	Disc diffusion
343	21999_8#26	GPS_BR_0246_13	ERR2089471	ERS1813754	16	Dominant	VT/NVT	66	2-8-66-2-4-6-1-1	CC66	9N	QUELLUNG	9N	CONCORDANT	Post-PCV10	NVT	NVT	Brazil	SP	S PAULO	-235507	-466334	2013	APR	>=5	Disease	BLOOD	Broth dilution	S (CLSI non-meningitis)	unknown	Disc diffusion	S (CLSI)	S	Disc diffusion	S (CLSI)	S	Disc diffusion	R (CLSI)	R	Disc diffusion	S (CLSI)	S	Disc diffusion	S	S	Disc diffusion	S	S	Disc diffusion
344	21999_8#27	GPS_BR_0251_13	ERR2089472	ERS1813755	12	Dominant	NVT	180	7-15-180-2-10-6-1-22	CC180	3	QUELLUNG	3	CONCORDANT	Post-PCV10	PCV13	NVT	Brazil	PR	CASCAVEL	-249617	-534361	2013	APR	>=5	Disease	CSF	Broth dilution	S (CLSI meningitis)	S	Disc diffusion	S (CLSI)	S	Disc diffusion	S (CLSI)	S	Disc diffusion	S (CLSI)	S	Disc diffusion	S (CLSI)	S	Disc diffusion	S	S	Disc diffusion	S	S	Disc diffusion
345	21999_8#28	GPS_BR_0263_13	ERR2089473	ERS1813756	51	Dominant	NVT	11332	2-32-9-47-6-21-699	CC458	3	QUELLUNG	3	CONCORDANT	Post-PCV10	PCV13	NVT	Brazil	SP	S PAULO	-235507	-466334	2013	APR	<5	Disease	BLOOD	Broth dilution	S (CLSI non-meningitis)	unknown	Disc diffusion	S (CLSI)	S	Disc diffusion	S (CLSI)	S	Disc diffusion	S (CLSI)	S	Disc diffusion	S (CLSI)	S	Disc diffusion	S	S	Disc diffusion	S	S	Disc diffusion
346	21999_8#29	GPS_BR_0266_13	ERR2089474	ERS1813757	577	Rare	VT	11328	7-5-9-1-13-1-65	ST11328	19F	QUELLUNG	19F	CONCORDANT CDC pipeline	Post-PCV10	PCV7	VT	Brazil	SP	S PAULO	-235507	-466334	2013	APR	<5	Disease	BLOOD	Broth dilution	0.25	R	Broth dilution	2	S	Broth dilution	0.06	S	Disc diffusion	S (CLSI)	S	Broth dilution	4	R	Disc diffusion	S	S	Broth dilution	0.25	S	Disc diffusion
347	21999_8#3	GPS_BR_1232_12	ERR2089448	ERS1813731	47	Dominant	VT/NVT	386	32-28-386-1-1-15-52-14	ST386	6C	QUELLUNG	6C	CONCORDANT	Post-PCV10	NVT	NVT	Brazil	SP	S PAULO	-235507	-466334	2012	DEC	<5	Disease	CSF	Broth dilution	0.25	R	Broth dilution	4	S	Broth dilution	>8	R	Disc diffusion	R (CLSI)	R	Broth dilution	0.25	S	Disc diffusion	R	R	Broth dilution	0.5	S	Disc diffusion
348	21999_8#30	GPS_BR_0269_13	ERR2089475	ERS1813758	393	Rare	NVT	11312	13-5-9-5-6-6-14	ST11312	6A	QUELLUNG	6A	CONCORDANT	Post-PCV10	PCV13	NVT	Brazil	SP	S PAULO	-235507	-466334	2013	APR	<5	Disease	BLOOD	Broth dilution	S (CLSI non-meningitis)	unknown	Disc diffusion	S (CLSI)	S	Disc diffusion	S (CLSI)	S	Disc diffusion	S (CLSI)	S	Disc diffusion	I (CLSI)	I	Disc diffusion	S	S	Disc diffusion	S	S	Disc diffusion
349	21999_8#31	GPS_BR_0278_13	ERR2089476	ERS1813759	61	Dominant	VT/NVT	6403	1-16-71-1-6-17-6	CC698	22F	QUELLUNG	22F	CONCORDANT	Post-PCV10	PCV15	NVT	Brazil	SP	CAMPINAS	-229056	-470608	2013	APR	<5	Disease	BLOOD	Broth dilution	S (CLSI non-meningitis)	unknown	Disc diffusion	S (CLSI)	S	Disc diffusion	S (CLSI)	S	Disc diffusion	S (CLSI)	S	Disc diffusion	S (CLSI)	S	Disc diffusion	S	S	Disc diffusion	S	S	Disc diffusion
350	21999_8#32	GPS_BR_0295_13	ERR2089477	ERS1813760	1	Dominant	VT/NVT	320	4-16-320-19-15-6-20-1	CC320	19A	QUELLUNG	19A	CONCORDANT	Post-PCV10	PCV13	NVT	Brazil	RS	PORTO ALEGRE	-30033	-512305	2013	APR	<5	Disease	PLEURAL FLUID	Broth dilution	4	R	Broth dilution	4	S	Broth dilution	>8	R	Disc diffusion	R (CLSI)	R	Broth dilution	8	R	Disc diffusion	R	R	Broth dilution	0.25	S	Disc diffusion
351	21999_8#35	GPS_BR_0313_13	ERR2089480	ERS1813763	7	Dominant	NVT	42	1-8-42-9-9-6-4-6	CC439	23A	QUELLUNG	23A	CONCORDANT	Post-PCV10	NVT	NVT	Brazil	SP	S PAULO	-235507	-466334	2013	APR	>=5	Disease	BLOOD	Broth dilution	S (CLSI non-meningitis)	unknown	Disc diffusion	S (CLSI)	S	Disc diffusion	S (CLSI)	S	Disc diffusion	S (CLSI)	S	Disc diffusion	S (CLSI)	S	Disc diffusion	S	S	Disc diffusion	S	S	Disc diffusion
352	21999_8#36	GPS_BR_0322_13	ERR2089481	ERS1813764	51	Dominant	NVT	458	2-32-458-9-47-6-21-17	CC458	3	QUELLUNG	3	CONCORDANT	Post-PCV10	PCV13	NVT	Brazil	SP	S PAULO	-235507	-466334	2013	APR	<5	Disease	BLOOD	Broth dilution	S (CLSI non-meningitis)	unknown	Disc diffusion	R (CLSI)	R	Disc diffusion	S (CLSI)	S	Disc diffusion	R (CLSI)	R	Disc diffusion	S (CLSI)	S	Disc diffusion	S	S	Disc diffusion	S	S	Disc diffusion
353	21999_8#37	GPS_BR_0338_13	ERR2089482	ERS1813765	16	Dominant	VT/NVT	737	2-8-2-16-6-1-1	CC66	7C	QUELLUNG	7C	CONCORDANT	Post-PCV10	NVT	NVT	Brazil	SP	S PAULO	-235507	-466334	2013	APR	<5	Disease	CSF	Broth dilution	S (CLSI meningitis)	S	Disc diffusion	S (CLSI)	S	Disc diffusion	S (CLSI)	S	Disc diffusion	R (CLSI)	R	Disc diffusion	I (CLSI)	I	Disc diffusion	S	S	Disc diffusion	S	S	Disc diffusion
354	21999_8#39	GPS_BR_0365_13	ERR2089484	ERS1813768	3	Dominant	NVT	53	2-5-53-1-11-16-3-14	CC53	8	QUELLUNG	8	CONCORDANT	Post-PCV10	PCV20	NVT	Brazil	SP	S PAULO	-235507	-466334	2013	MAY	>=5	Disease	BLOOD	Broth dilution	S (CLSI non-meningitis)	unknown	Disc diffusion	S (CLSI)	S	Disc diffusion	S (CLSI)	S	Disc diffusion	S (CLSI)	S	Disc diffusion	S (CLSI)	S	Disc diffusion	S	S	Disc diffusion	S	S	Disc diffusion
355	21999_8#4	GPS_BR_1242_12	ERR2089449	ERS1813732	61	Dominant	VT/NVT	6403	1-16-71-1-6-17-6	CC698	22F	QUELLUNG	22F	CONCORDANT	Post-PCV10	PCV15	NVT	Brazil	PR	CURITIBA	-254296	-492712	2012	DEC	<5	Disease	BLOOD	Broth dilution	S (CLSI non-meningitis)	unknown	Disc diffusion	S (CLSI)	S	Disc diffusion	S (CLSI)	S	Disc diffusion	S (CLSI)	S	Disc diffusion	S (CLSI)	S	Disc diffusion	S	S	Disc diffusion	S	S	Disc diffusion
356	21999_8#40	GPS_BR_0376_13	ERR2089485	ERS1813767	1	Dominant	VT/NVT	320	4-16-320-19-15-6-20-1	CC320	19A	QUELLUNG	19A	CONCORDANT	Post-PCV10	PCV13	NVT	Brazil	SP	S PAULO	-235507	-466334	2013	MAY	<5	Disease	BLOOD	Broth dilution	4	R	Broth dilution	2	S	Broth dilution	>8	R	Disc diffusion	R (CLSI)	R	Broth dilution	8	R	Disc diffusion	R	R	Broth dilution	0.25	S	Disc diffusion
357	21999_8#41	GPS_BR_0379_13	ERR2089486	ERS1813769	12	Dominant	NVT	180	7-15-180-2-10-6-1-22	CC180	3	QUELLUNG	3	CONCORDANT	Post-PCV10	PCV13	NVT	Brazil	SP	S PAULO	-235507	-466334	2013	MAY	<5	Disease	BLOOD	Broth dilution	S (CLSI non-meningitis)	unknown	Disc diffusion	S (CLSI)	S	Disc diffusion	S (CLSI)	S	Disc diffusion	S (CLSI)	S	Disc diffusion	S (CLSI)	S	Disc diffusion	S	S	Disc diffusion	S	S	Disc diffusion
358	21999_8#42	GPS_BR_0393_13	ERR2089487	ERS1813770	6	Dominant	VT	156	7-11-156-10-1-6-8-1	CC156	9V	QUELLUNG	9V	CONCORDANT	Post-PCV10	PCV7	VT	Brazil	SP	S PAULO	-235507	-466334	2013	MAY	>=5	Disease	BLOOD	Broth dilution	4	R	Broth dilution	2	S	Broth dilution	0.03	S	Disc diffusion	S (CLSI)	S	Broth dilution	32	R	Disc diffusion	S	S	Broth dilution	0.5	S	Disc diffusion
359	21999_8#43	GPS_BR_0396_13	ERR2089488	ERS1813771	231	intermediate	VT/NVT	724	1-5-4-8-13-20-17	ST724	6B	QUELLUNG	6B	CONCORDANT	Post-PCV10	PCV7	VT	Brazil	SP	S JOSE R PRETO	-220878	-438215	2013	MAY	<5	Disease	BLOOD	Broth dilution	S (CLSI non-meningitis)	unknown	Disc diffusion	S (CLSI)	S	Disc diffusion	S (CLSI)	S	Disc diffusion	S (CLSI)	S	Disc diffusion	R (CLSI)	R	Disc diffusion	S	S	Disc diffusion	S	S	Disc diffusion
360	21999_8#44	GPS_BR_0400_13	ERR2089489	ERS1813772	37	Dominant	VT	4978	7-47-1-2-1-1-18	CC4978	6B	QUELLUNG	6B	CONCORDANT	Post-PCV10	PCV7	VT	Brazil	CE	FORTALEZA	-37305	-385218	2013	MAY	<5	Disease	CSF	Broth dilution	0.125	R	Broth dilution	2	S	Broth dilution	0.06	S	Disc diffusion	S (CLSI)	S	Broth dilution	4	R	Disc diffusion	S	S	Broth dilution	0.25	S	Disc diffusion
361	21999_8#45	GPS_BR_0405_13	ERR2089490	ERS1813774	3	Dominant	NVT	53	2-5-53-1-11-16-3-14	CC53	8	QUELLUNG	8	CONCORDANT	Post-PCV10	PCV20	NVT	Brazil	CE	FORTALEZA	-37305	-385218	2013	MAY	>=5	Disease	CSF	Broth dilution	S (CLSI meningitis)	S	Disc diffusion	S (CLSI)	S	Disc diffusion	S (CLSI)	S	Disc diffusion	S (CLSI)	S	Disc diffusion	S (CLSI)	S	Disc diffusion	S	S	Disc diffusion	S	S	Disc diffusion
362	21999_8#46	GPS_BR_0425_13	ERR2089491	ERS1813773	204	intermediate	NVT	1118	2-5-29-12-14-3-6	CC62	19A	QUELLUNG	19A	CONCORDANT	Post-PCV10	PCV13	NVT	Brazil	SP	S PAULO	-235507	-466334	2013	MAY	<5	Disease	BLOOD	Broth dilution	0.06	S	Broth dilution	2	S	Broth dilution	0.06	S	Disc diffusion	S (CLSI)	S	Broth dilution	8	R	Disc diffusion	S	S	Broth dilution	0.25	S	Disc diffusion
363	21999_8#47	GPS_BR_0429_13	ERR2089492	ERS1813775	12	Dominant	NVT	180	7-15-180-2-10-6-1-22	CC180	3	QUELLUNG	3	CONCORDANT	Post-PCV10	PCV13	NVT	Brazil	PR	FOZ DO IGUACU	-255469	-545763	2013	MAY	<5	Disease	BLOOD	Broth dilution	S (CLSI non-meningitis)	unknown	Disc diffusion	S (CLSI)	S	Disc diffusion	S (CLSI)	S	Disc diffusion	S (CLSI)	S	Disc diffusion	S (CLSI)	S	Disc diffusion	S	S	Disc diffusion	S	S	Disc diffusion
364	21999_8#48	GPS_BR_0440_13	ERR2089493	ERS1813777	311	Rare	NVT	742	2-58-9-12-10-97-14	ST742	10A	QUELLUNG	10A	CONCORDANT	Post-PCV10	PCV20	NVT	Brazil	SP	S PAULO	-235507	-466334	2013	MAY	<5	Disease	BLOOD	Broth dilution	S (CLSI meningitis)	S	Disc diffusion	S (CLSI)	S	Disc diffusion	S (CLSI)	S	Disc diffusion	R (CLSI)	R	Disc diffusion	S (CLSI)	S	Disc diffusion	S	S	Disc diffusion	S	S	Disc diffusion
365	21999_8#49	GPS_BR_0446_13	ERR2089494	ERS1813776	11	Dominant	VT/NVT	1262	7-41-1262-2-6-10-26-1	CC1262	15B/15C	QUELLUNG	15C	CONCORDANT	Post-PCV10	PCV20	NVT	Brazil	RS	PORTO ALEGRE	-30033	-512305	2013	MAY	<5	Disease	CSF	Broth dilution	S (CLSI meningitis)	S	Disc diffusion	S (CLSI)	S	Disc diffusion	S (CLSI)	S	Disc diffusion	S (CLSI)	S	Disc diffusion	S (CLSI)	S	Disc diffusion	S	S	Disc diffusion	S	S	Disc diffusion
366	21999_8#5	GPS_BR_1243_12	ERR2089450	ERS1813733	4	Dominant	NVT	199	8-13-14-4-17-4-14	CC199	15B/15C	QUELLUNG	15B	CONCORDANT	Post-PCV10	PCV20	NVT	Brazil	PR	CURITIBA	-254296	-492712	2012	DEC	<5	Disease	CSF	Broth dilution	S (CLSI meningitis)	S	Disc diffusion	S (CLSI)	S	Disc diffusion	S (CLSI)	S	Disc diffusion	S (CLSI)	S	Disc diffusion	S (CLSI)	S	Disc diffusion	S	S	Disc diffusion	S	S	Disc diffusion
367	21999_8#50	GPS_BR_0449_13	ERR2089495	ERS1813778	5	Dominant	VT/NVT	338	7-13-338-8-6-1-6-8	CC172	23F	QUELLUNG	23F	CONCORDANT	Post-PCV10	PCV7	VT	Brazil	AM	MANAUS	-31329	-599865	2013	MAY	<5	Disease	CSF	Broth dilution	S (CLSI meningitis)	S	Disc diffusion	S (CLSI)	S	Disc diffusion	S (CLSI)	S	Disc diffusion	S (CLSI)	S	Disc diffusion	R (CLSI)	R	Disc diffusion	S	S	Disc diffusion	S	S	Disc diffusion
368	21999_8#51	GPS_BR_0459_13	ERR2089496	ERS1813779	15	Dominant	VT	191	8-9-191-2-1-6-1-17	CC191	7F	QUELLUNG	7F	CONCORDANT	Post-PCV10	PCV10	VT	Brazil	SP	S PAULO	-235507	-466334	2013	MAY	<5	Disease	BLOOD	Broth dilution	S (CLSI non-meningitis)	unknown	Disc diffusion	S (CLSI)	S	Disc diffusion	S (CLSI)	S	Disc diffusion	S (CLSI)	S	Disc diffusion	S (CLSI)	S	Disc diffusion	S	S	Disc diffusion	S	S	Disc diffusion
369	21999_8#52	GPS_BR_0460_13	ERR2089497	ERS1813780	10	Dominant	VT/NVT	276	2-19-276-2-17-6-22-14	CC230	19A	QUELLUNG	19A	CONCORDANT	Post-PCV10	PCV13	NVT	Brazil	SP	S PAULO	-235507	-466334	2013	MAY	<5	Disease	PLEURAL FLUID	Broth dilution	2	R	Broth dilution	2	S	Broth dilution	>8	R	Disc diffusion	R (CLSI)	R	Broth dilution	1	I	Disc diffusion	R	R	Broth dilution	0.25	S	Disc diffusion
370	21999_8#54	GPS_BR_0477_13	ERR2089499	ERS1813783	95	intermediate	NVT	241	25-31-241-4-16-32-28-44	CC241	18A	QUELLUNG	18A	CONCORDANT	Post-PCV10	NVT	NVT	Brazil	SP	S PAULO	-235507	-466334	2013	MAY	>=5	Disease	BLOOD	Broth dilution	S (CLSI non-meningitis)	unknown	Disc diffusion	S (CLSI)	S	Disc diffusion	S (CLSI)	S	Disc diffusion	S (CLSI)	S	Disc diffusion	S (CLSI)	S	Disc diffusion	S	S	Disc diffusion	S	S	Disc diffusion
371	21999_8#55	GPS_BR_0479_13	ERR2089500	ERS1813782	32	Dominant	NVT	218	10-20-218-14-1-6-1-29	CC218	12F	QUELLUNG	12F	CONCORDANT	Post-PCV10	PCV20	NVT	Brazil	SP	S PAULO	-235507	-466334	2013	JUN	<5	Disease	BLOOD	Broth dilution	S (CLSI non-meningitis)	unknown	Disc diffusion	S (CLSI)	S	Disc diffusion	S (CLSI)	S	Disc diffusion	S (CLSI)	S	Disc diffusion	S (CLSI)	S	Disc diffusion	S	S	Disc diffusion	S	S	Disc diffusion
372	21999_8#58	GPS_BR_0498_13	ERR2089503	ERS1813786	124	intermediate	NVT	1030	15-8-8-18-15-1-9	CC235	20B	QUELLUNG	20	CONCORDANT	Post-PCV10	NVT	NVT	Brazil	SP	CAMPINAS	-229056	-470608	2013	JUN	>=5	Disease	BLOOD	Broth dilution	S (CLSI non-meningitis)	unknown	Disc diffusion	S (CLSI)	S	Disc diffusion	S (CLSI)	S	Disc diffusion	R (CLSI)	R	Disc diffusion	S (CLSI)	S	Disc diffusion	S	S	Disc diffusion	S	S	Disc diffusion
373	21999_8#59	GPS_BR_0503_13	ERR2089504	ERS1813787	16	Dominant	VT/NVT	13878	2-16-4-1-1-1-1	ST13878	15A	QUELLUNG	15A	CONCORDANT	Post-PCV10	NVT	NVT	Brazil	SP	RIBEIRAO PRETO	-211783	-478067	2013	JUN	>=5	Disease	BLOOD	Broth dilution	S (CLSI non-meningitis)	unknown	Disc diffusion	S (CLSI)	S	Disc diffusion	S (CLSI)	S	Disc diffusion	S (CLSI)	S	Disc diffusion	S (CLSI)	S	Disc diffusion	S	S	Disc diffusion	S	S	Disc diffusion
374	21999_8#6	GPS_BR_1256_12	ERR2089451	ERS1813734	6	Dominant	VT	156	7-11-10-1-6-8-1	CC156	14	QUELLUNG	14	CONCORDANT	Post-PCV10	PCV7	VT	Brazil	SP	S PAULO	-235507	-466334	2012	DEC	>=5	Disease	BLOOD	Broth dilution	2	R	Broth dilution	2	S	Broth dilution	0.06	S	Disc diffusion	S (CLSI)	S	Broth dilution	32	R	Disc diffusion	S	S	Broth dilution	0.5	S	Disc diffusion
375	21999_8#61	GPS_BR_0513_13	ERR2089506	ERS1813788	32	Dominant	NVT	218	10-20-218-14-1-6-1-29	CC218	12F	QUELLUNG	12F	CONCORDANT	Post-PCV10	PCV20	NVT	Brazil	SP	SAO JOSE DOS CAMPOS	-231806	-458907	2013	JUN	>=5	Disease	BLOOD	Broth dilution	S (CLSI non-meningitis)	unknown	Disc diffusion	S (CLSI)	S	Disc diffusion	S (CLSI)	S	Disc diffusion	S (CLSI)	S	Disc diffusion	S (CLSI)	S	Disc diffusion	S	S	Disc diffusion	S	S	Disc diffusion
376	21999_8#62	GPS_BR_0515_13	ERR2089507	ERS1813790	5	Dominant	VT/NVT	338	7-13-338-8-6-1-6-8	CC172	15B/15C	QUELLUNG	15B	CONCORDANT	Post-PCV10	PCV20	NVT	Brazil	SP	CAMPINAS	-229056	-470608	2013	JUN	<5	Disease	BLOOD	Broth dilution	0.5	R	Broth dilution	2	S	Broth dilution	0.03	S	Disc diffusion	S (CLSI)	S	Broth dilution	4	R	Disc diffusion	S	S	Broth dilution	0.5	S	Disc diffusion
377	21999_8#63	GPS_BR_0525_13	ERR2089508	ERS1813792	6	Dominant	VT	156	7-11-156-10-1-6-8-1	CC156	14	QUELLUNG	14	CONCORDANT	Post-PCV10	PCV7	VT	Brazil	MG	BELO HORIZONTE	-199227	-439451	2013	JUN	>=5	Disease	BLOOD	Broth dilution	1	R	Broth dilution	4	S	Broth dilution	0.06	S	Disc diffusion	S (CLSI)	S	Broth dilution	8	R	Disc diffusion	S	S	Broth dilution	0.5	S	Disc diffusion
378	21999_8#64	GPS_BR_0532_13	ERR2089509	ERS1813791	394	Rare	NVT	5406	18-5-2-5-13-343-14	ST5406	29	QUELLUNG	29	CONCORDANT	Post-PCV10	NVT	NVT	Brazil	RS	PORTO ALEGRE	-30033	-512305	2013	JUN	>=5	Disease	BLOOD	Broth dilution	S (CLSI non-meningitis)	unknown	Disc diffusion	S (CLSI)	S	Disc diffusion	S (CLSI)	S	Disc diffusion	S (CLSI)	S	Disc diffusion	S (CLSI)	S	Disc diffusion	S	S	Disc diffusion	S	S	Disc diffusion
379	21999_8#65	GPS_BR_0539_13	ERR2089510	ERS1813793	3	Dominant	NVT	62	2-5-62-29-12-16-3-14	CC62	11A	QUELLUNG	11A	CONCORDANT	Post-PCV10	PCV20	NVT	Brazil	SP	S PAULO	-235507	-466334	2013	JUN	>=5	Disease	BLOOD	Broth dilution	S (CLSI non-meningitis)	unknown	Disc diffusion	S (CLSI)	S	Disc diffusion	S (CLSI)	S	Disc diffusion	S (CLSI)	S	Disc diffusion	S (CLSI)	S	Disc diffusion	S	S	Disc diffusion	S	S	Disc diffusion
380	21999_8#66	GPS_BR_0552_13	ERR2089511	ERS1813794	12	Dominant	NVT	180	7-15-180-2-10-6-1-22	CC180	3	QUELLUNG	3	CONCORDANT	Post-PCV10	PCV13	NVT	Brazil	SP	CAMPINAS	-229056	-470608	2013	JUN	<5	Disease	BLOOD	Broth dilution	S (CLSI meningitis)	S	Disc diffusion	S (CLSI)	S	Disc diffusion	S (CLSI)	S	Disc diffusion	S (CLSI)	S	Disc diffusion	S (CLSI)	S	Disc diffusion	S	S	Disc diffusion	S	S	Disc diffusion
381	21999_8#67	GPS_BR_0599_13	ERR2089512	ERS1813795	213	intermediate	NVT	4269	7-5-4-5-6-1-18	ST4269	6A	QUELLUNG	6A	CONCORDANT	Post-PCV10	PCV13	NVT	Brazil	SP	S PAULO	-235507	-466334	2013	JUN	<5	Disease	BLOOD	Broth dilution	2	R	Broth dilution	2	S	Broth dilution	8	R	Disc diffusion	S (CLSI)	S	Broth dilution	0.25	S	Disc diffusion	S	S	Broth dilution	0.25	S	Disc diffusion
382	21999_8#68	GPS_BR_0600_13	ERR2089513	ERS1813796	1	Dominant	VT/NVT	1451	10-16-1451-19-15-6-20-1	CC320	19A	QUELLUNG	19A	CONCORDANT	Post-PCV10	PCV13	NVT	Brazil	MS	CAMPO GRANDE	-20464	-546163	2013	JUN	<5	Disease	PLEURAL FLUID	Broth dilution	4	R	Broth dilution	4	S	Broth dilution	>8	R	Disc diffusion	R (CLSI)	R	Broth dilution	8	R	Disc diffusion	R	R	Broth dilution	0.25	S	Disc diffusion
383	21999_8#69	GPS_BR_0603_13	ERR2089514	ERS1813798	3	Dominant	NVT	12574	2-5-12574-1-11-16-703-14	CC53	8	QUELLUNG	8	CONCORDANT	Post-PCV10	PCV20	NVT	Brazil	SP	CAMPINAS	-229056	-470608	2013	JUN	<5	Disease	BLOOD	Broth dilution	S (CLSI non-meningitis)	unknown	Disc diffusion	S (CLSI)	S	Disc diffusion	S (CLSI)	S	Disc diffusion	I (CLSI)	I	Disc diffusion	S (CLSI)	S	Disc diffusion	S	S	Disc diffusion	S	S	Disc diffusion
384	21999_8#7	GPS_BR_1300_12	ERR2089452	ERS1813735	12	Dominant	NVT	180	7-15-180-2-10-6-1-22	CC180	3	QUELLUNG	3	CONCORDANT	Post-PCV10	PCV13	NVT	Brazil	GO	GOIANIA	-166809	-492533	2012	DEC	>=5	Disease	CSF	Broth dilution	0.06	S	Broth dilution	8	R	Broth dilution	>8	R	Disc diffusion	R (CLSI)	R	Broth dilution	0.25	S	Disc diffusion	R	R	Broth dilution	0.125	S	Disc diffusion
385	21999_8#71	GPS_BR_0607_13	ERR2089516	ERS1813800	16	Dominant	VT/NVT	66	2-8-66-2-4-6-1-1	CC66	9N	QUELLUNG	9N	CONCORDANT	Post-PCV10	NVT	NVT	Brazil	SP	S PAULO	-235507	-466334	2013	JUN	<5	Disease	BLOOD	Broth dilution	S (CLSI non-meningitis)	unknown	Disc diffusion	S (CLSI)	S	Disc diffusion	S (CLSI)	S	Disc diffusion	S (CLSI)	S	Disc diffusion	S (CLSI)	S	Disc diffusion	S	S	Disc diffusion	S	S	Disc diffusion
386	21999_8#72	GPS_BR_0608_13	ERR2089517	ERS1813802	311	Rare	NVT	742	2-58-9-12-10-97-14	ST742	10A	QUELLUNG	10A	CONCORDANT	Post-PCV10	PCV20	NVT	Brazil	SP	S PAULO	-235507	-466334	2013	JUN	<5	Disease	BLOOD	Broth dilution	S (CLSI non-meningitis)	unknown	Disc diffusion	S (CLSI)	S	Disc diffusion	S (CLSI)	S	Disc diffusion	R (CLSI)	R	Disc diffusion	S (CLSI)	S	Disc diffusion	S	S	Disc diffusion	S	S	Disc diffusion
387	21999_8#73	GPS_BR_0614_13	ERR2089518	ERS1813801	5	Dominant	VT/NVT	338	7-13-338-8-6-1-6-8	CC172	23F	QUELLUNG	23F	CONCORDANT	Post-PCV10	PCV7	VT	Brazil	PE	RECIFE	-80642	-348782	2013	JUL	<5	Disease	BLOOD	Broth dilution	0.5	R	Broth dilution	4	S	Broth dilution	0.06	S	Disc diffusion	S (CLSI)	S	Broth dilution	>32	R	Disc diffusion	S	S	Broth dilution	0.5	S	Disc diffusion
388	21999_8#74	GPS_BR_0629_13	ERR2089519	ERS1813804	12	Dominant	NVT	180	7-15-180-2-10-6-1-22	CC180	3	QUELLUNG	3	CONCORDANT	Post-PCV10	PCV13	NVT	Brazil	SP	S PAULO	-235507	-466334	2013	JUL	<5	Disease	BLOOD	Broth dilution	S (CLSI non-meningitis)	unknown	Disc diffusion	S (CLSI)	S	Disc diffusion	S (CLSI)	S	Disc diffusion	S (CLSI)	S	Disc diffusion	S (CLSI)	S	Disc diffusion	S	S	Disc diffusion	S	S	Disc diffusion
389	21999_8#77	GPS_BR_0669_13	ERR2089522	ERS1813806	16	Dominant	VT/NVT	66	2-8-66-2-4-6-1-1	CC66	9N	QUELLUNG	9N	CONCORDANT	Post-PCV10	NVT	NVT	Brazil	SP	SAO JOSE DOS CAMPOS	-231806	-458907	2013	JUL	>=5	Disease	CSF	Broth dilution	0.06	S	Broth dilution	1	S	Broth dilution	0.015	S	Disc diffusion	R (CLSI)	R	Broth dilution	0.5	S	Disc diffusion	S	S	Broth dilution	0.25	S	Disc diffusion
390	21999_8#8	GPS_BR_1302_12	ERR2089453	ERS1813736	7	Dominant	NVT	945	1-8-9-2-6-4-1	CC439	23B	QUELLUNG	23B	CONCORDANT	Post-PCV10	NVT	NVT	Brazil	SP	S PAULO	-235507	-466334	2012	DEC	<5	Disease	BLOOD	Broth dilution	S (CLSI non-meningitis)	unknown	Disc diffusion	S (CLSI)	S	Disc diffusion	S (CLSI)	S	Disc diffusion	S (CLSI)	S	Disc diffusion	S (CLSI)	S	Disc diffusion	S	S	Disc diffusion	S	S	Disc diffusion
391	21999_8#80	GPS_BR_0703_13	ERR2089525	ERS1813812	15	Dominant	VT	191	8-9-191-2-1-6-1-17	CC191	7F	QUELLUNG	7F	CONCORDANT	Post-PCV10	PCV10	VT	Brazil	GO	GOIANIA	-166809	-492533	2013	JUL	>=5	Disease	CSF	Broth dilution	S (CLSI meningitis)	S	Disc diffusion	S (CLSI)	S	Disc diffusion	S (CLSI)	S	Disc diffusion	S (CLSI)	S	Disc diffusion	S (CLSI)	S	Disc diffusion	S	S	Disc diffusion	S	S	Disc diffusion
392	21999_8#81	GPS_BR_0706_13	ERR2089526	ERS1813814	37	Dominant	VT	4977	7-47-1-1-1-1-18	CC4978	6B	QUELLUNG	6B	CONCORDANT	Post-PCV10	PCV7	VT	Brazil	RS	PORTO ALEGRE	-30033	-512305	2013	JUL	<5	Disease	CSF	Broth dilution	0.06	S	Broth dilution	2	S	Broth dilution	0.03	S	Disc diffusion	S (CLSI)	S	Broth dilution	4	R	Disc diffusion	S	S	Broth dilution	0.25	S	Disc diffusion
393	21999_8#82	GPS_BR_0710_13	ERR2089527	ERS1813813	198	intermediate	VT	89	5-5-7-7-8-5-1	CC89	19F	QUELLUNG	19F	CONCORDANT	Post-PCV10	PCV7	VT	Brazil	RS	PORTO ALEGRE	-30033	-512305	2013	JUL	<5	Disease	CSF	Broth dilution	4	R	Broth dilution	2	S	Broth dilution	0.03	S	Disc diffusion	S (CLSI)	S	Broth dilution	4	R	Disc diffusion	S	S	Broth dilution	0.25	S	Disc diffusion
394	21999_8#83	GPS_BR_0716_13	ERR2089528	ERS1813815	1	Dominant	VT/NVT	320	4-16-320-19-15-6-20-1	CC320	19A	QUELLUNG	19A	CONCORDANT	Post-PCV10	PCV13	NVT	Brazil	MG	UBERLANDIA	-189188	-482768	2013	JUL	<5	Disease	CSF	Broth dilution	4	R	Broth dilution	2	S	Broth dilution	>8	R	Disc diffusion	R (CLSI)	R	Broth dilution	8	R	Disc diffusion	R	R	Broth dilution	0.25	S	Disc diffusion
395	21999_8#84	GPS_BR_0742_13	ERR2089529	ERS1813816	394	Rare	NVT	5406	18-5-2-5-13-343-14	ST5406	29	QUELLUNG	29	CONCORDANT	Post-PCV10	NVT	NVT	Brazil	ES	VITORIA	-202997	-403016	2013	AUG	<5	Disease	CSF	Broth dilution	S (CLSI meningitis)	S	Disc diffusion	S (CLSI)	S	Disc diffusion	S (CLSI)	S	Disc diffusion	S (CLSI)	S	Disc diffusion	S (CLSI)	S	Disc diffusion	S	S	Disc diffusion	S	S	Disc diffusion
396	21999_8#85	GPS_BR_0752_13	ERR2089530	ERS1813817	12	Dominant	NVT	180	7-15-180-2-10-6-1-22	CC180	3	QUELLUNG	3	CONCORDANT	Post-PCV10	PCV13	NVT	Brazil	MG	BELO HORIZONTE	-199227	-439451	2013	AUG	>=5	Disease	CSF	Broth dilution	S (CLSI meningitis)	S	Disc diffusion	S (CLSI)	S	Disc diffusion	S (CLSI)	S	Disc diffusion	S (CLSI)	S	Disc diffusion	S (CLSI)	S	Disc diffusion	S	S	Disc diffusion	S	S	Disc diffusion
397	21999_8#86	GPS_BR_0756_13	ERR2089531	ERS1813818	1	Dominant	VT/NVT	320	4-16-320-19-15-6-20-1	CC320	19A	QUELLUNG	19A	CONCORDANT	Post-PCV10	PCV13	NVT	Brazil	MG	UBERLANDIA	-189188	-482768	2013	AUG	<5	Disease	CSF	Broth dilution	4	R	Broth dilution	2	S	Broth dilution	2	R	Disc diffusion	R (CLSI)	R	Broth dilution	16	R	Disc diffusion	R	R	Broth dilution	0.25	S	Disc diffusion
398	21999_8#87	GPS_BR_0771_13	ERR2089532	ERS1813819	95	intermediate	NVT	241	25-31-241-4-16-32-28-44	CC241	18A	QUELLUNG	18A	CONCORDANT	Post-PCV10	NVT	NVT	Brazil	SP	S PAULO	-235507	-466334	2013	AUG	>=5	Disease	BLOOD	Broth dilution	S (CLSI non-meningitis)	unknown	Disc diffusion	S (CLSI)	S	Disc diffusion	S (CLSI)	S	Disc diffusion	S (CLSI)	S	Disc diffusion	S (CLSI)	S	Disc diffusion	S	S	Disc diffusion	S	S	Disc diffusion
399	21999_8#88	GPS_BR_0803_13	ERR2089533	ERS1813821	61	Dominant	VT/NVT	6403	1-16-71-1-6-17-6	CC698	22F	QUELLUNG	22F	CONCORDANT	Post-PCV10	PCV15	NVT	Brazil	SP	S PAULO	-235507	-466334	2013	AUG	<5	Disease	CSF	Broth dilution	S (CLSI meningitis)	S	Disc diffusion	S (CLSI)	S	Disc diffusion	S (CLSI)	S	Disc diffusion	S (CLSI)	S	Disc diffusion	S (CLSI)	S	Disc diffusion	S	S	Disc diffusion	S	S	Disc diffusion
400	21999_8#89	GPS_BR_0808_13	ERR2089534	ERS1813820	43	Dominant	VT	280	15-17-280-4-16-6-1-17	CC280	9V	QUELLUNG	9V	CONCORDANT	Post-PCV10	PCV7	VT	Brazil	SP	CAMPINAS	-229056	-470608	2013	AUG	<5	Disease	BLOOD	Broth dilution	S (CLSI non-meningitis)	unknown	Disc diffusion	S (CLSI)	S	Disc diffusion	S (CLSI)	S	Disc diffusion	S (CLSI)	S	Disc diffusion	S (CLSI)	S	Disc diffusion	S	S	Disc diffusion	S	S	Disc diffusion
401	21999_8#9	GPS_BR_1303_12	ERR2089454	ERS1813737	204	intermediate	NVT	9838	7-5-29-266-14-3-6	CC62	19A	QUELLUNG	19A	CONCORDANT	Post-PCV10	PCV13	NVT	Brazil	SP	S PAULO	-235507	-466334	2012	DEC	<5	Disease	BLOOD	Broth dilution	0.25	R	Broth dilution	2	S	Broth dilution	0.03	S	Disc diffusion	S (CLSI)	S	Broth dilution	1	I	Disc diffusion	S	S	Broth dilution	0.25	S	Disc diffusion
402	21999_8#91	GPS_BR_0820_13	ERR2089536	ERS1813823	249	Rare	VT	770	5-5-4-5-6-1-7	ST770	4	QUELLUNG	4	CONCORDANT	Post-PCV10	PCV7	VT	Brazil	SP	S PAULO	-235507	-466334	2013	AUG	>=5	Disease	BLOOD	Broth dilution	S (CLSI non-meningitis)	unknown	Disc diffusion	S (CLSI)	S	Disc diffusion	S (CLSI)	S	Disc diffusion	S (CLSI)	S	Disc diffusion	S (CLSI)	S	Disc diffusion	S	S	Disc diffusion	S	S	Disc diffusion
403	21999_8#92	GPS_BR_0835_13	ERR2089537	ERS1813824	391	Rare	NVT	13833	8-8-19-16-307-1-68	ST13833	6A	QUELLUNG	6A	CONCORDANT	Post-PCV10	PCV13	NVT	Brazil	SP	CAMPINAS	-229056	-470608	2013	AUG	>=5	Disease	BLOOD	Broth dilution	S (CLSI non-meningitis)	unknown	Disc diffusion	S (CLSI)	S	Disc diffusion	S (CLSI)	S	Disc diffusion	S (CLSI)	S	Disc diffusion	R (CLSI)	R	Disc diffusion	S	S	Disc diffusion	S	S	Disc diffusion
404	21999_8#93	GPS_BR_0843_13	ERR2089538	ERS1813807	5	Dominant	VT/NVT	2777	7-13-2777-8-6-1-1-8	CC172	6C	QUELLUNG	6C	CONCORDANT	Post-PCV10	NVT	NVT	Brazil	SP	S PAULO	-235507	-466334	2013	AUG	>=5	Disease	BLOOD	Broth dilution	0.125	R	Broth dilution	2	S	Broth dilution	0.03	S	Disc diffusion	S (CLSI)	S	Broth dilution	0.25	S	Disc diffusion	S	S	Broth dilution	0.5	S	Disc diffusion
405	21999_8#94	GPS_BR_0854_13	ERR2089539	ERS1813808	8	Dominant	VT	289	16-12-289-9-1-41-33-33	CC289	5	QUELLUNG	5	CONCORDANT	Post-PCV10	PCV10	VT	Brazil	SP	S PAULO	-235507	-466334	2013	SEP	<5	Disease	CSF	Broth dilution	S (CLSI meningitis)	S	Disc diffusion	S (CLSI)	S	Disc diffusion	S (CLSI)	S	Disc diffusion	S (CLSI)	S	Disc diffusion	R (CLSI)	R	Disc diffusion	S	S	Disc diffusion	S	S	Disc diffusion
406	21999_8#95	GPS_BR_0858_13	ERR2089540	ERS1813809	8	Dominant	VT	289	16-12-289-9-1-41-33-33	CC289	5	QUELLUNG	5	CONCORDANT	Post-PCV10	PCV10	VT	Brazil	SP	S PAULO	-235507	-466334	2013	SEP	>=5	Disease	BLOOD	Broth dilution	S (CLSI non-meningitis)	unknown	Disc diffusion	S (CLSI)	S	Disc diffusion	S (CLSI)	S	Disc diffusion	S (CLSI)	S	Disc diffusion	R (CLSI)	R	Disc diffusion	S	S	Disc diffusion	S	S	Disc diffusion
407	21999_8#96	GPS_BR_0861_13	ERR2089541	ERS1813825	10	Dominant	VT/NVT	276	2-19-276-2-17-6-22-14	CC230	19A	QUELLUNG	19A	CONCORDANT	Post-PCV10	PCV13	NVT	Brazil	SP	S PAULO	-235507	-466334	2013	SEP	<5	Disease	BLOOD	Broth dilution	0.5	R	Broth dilution	1	S	Broth dilution	>8	R	Disc diffusion	R (CLSI)	R	Broth dilution	1	I	Disc diffusion	R	R	Broth dilution	0.25	S	Disc diffusion
408	21999_8#97	GPS_BR_0862_13	ERR2089542	ERS1813826	16	Dominant	VT/NVT	4913	2-16-4-1-9-1-1	ST4913	15A	QUELLUNG	15A	CONCORDANT	Post-PCV10	NVT	NVT	Brazil	SP	S PAULO	-235507	-466334	2013	SEP	<5	Disease	CSF	Broth dilution	S (CLSI meningitis)	S	Disc diffusion	S (CLSI)	S	Disc diffusion	S (CLSI)	S	Disc diffusion	S (CLSI)	S	Disc diffusion	S (CLSI)	S	Disc diffusion	S	S	Disc diffusion	S	S	Disc diffusion
409	21999_8#98	GPS_BR_0869_13	ERR2089543	ERS1813827	49	intermediate	NVT	739	2-13-1-1-6-31-44	ST739	17F	QUELLUNG	17F	CONCORDANT	Post-PCV10	NVT	NVT	Brazil	PE	RECIFE	-80642	-348782	2013	SEP	<5	Disease	BLOOD	Broth dilution	S (CLSI non-meningitis)	unknown	Disc diffusion	S (CLSI)	S	Disc diffusion	S (CLSI)	S	Disc diffusion	R (CLSI)	R	Disc diffusion	S (CLSI)	S	Disc diffusion	S	S	Disc diffusion	S	S	Disc diffusion
410	21999_8#99	GPS_BR_0880_13	ERR2089544	ERS1813829	3	Dominant	NVT	53	2-5-53-1-11-16-3-14	CC53	8	QUELLUNG	8	CONCORDANT	Post-PCV10	PCV20	NVT	Brazil	SP	S PAULO	-235507	-466334	2013	SEP	>=5	Disease	BLOOD	Broth dilution	S (CLSI non-meningitis)	unknown	Disc diffusion	S (CLSI)	S	Disc diffusion	S (CLSI)	S	Disc diffusion	R (CLSI)	R	Disc diffusion	S (CLSI)	S	Disc diffusion	S	S	Disc diffusion	S	S	Disc diffusion
411	24775_1#124	GPS_BR_0030_08_R1	ERR2667152	ERS2553094	16	Dominant	VT/NVT	66	2-8-2-4-6-1-1	CC66	14	QUELLUNG	14	CONCORDANT	Pre-PCV	PCV7	VT	Brazil	SP	TAUBATE	-230314	-455613	2008	JAN	>=5	Disease	CSF	Broth dilution	0.25	R	BROTH DILUTION	2	S	Broth dilution	0.03	S	Disc diffusion	S (CLSI)	S	Broth dilution	4	R	Disc diffusion	S	S	Broth dilution	0.5	S	Disc diffusion
412	24775_1#125	GPS_BR_0040_08_R1	ERR2667153	ERS2553095	5	Dominant	VT/NVT	338	7-13-8-6-1-6-8	CC172	23F	QUELLUNG	23F	CONCORDANT	Pre-PCV	PCV7	VT	Brazil	PA	BELEM	-14506	-484682	2008	JAN	<5	Disease	BLOOD	Broth dilution	0.125	R	BROTH DILUTION	4	S	Broth dilution	0.06	S	Disc diffusion	S (CLSI)	S	Broth dilution	8	R	Disc diffusion	S	S	Broth dilution	0.25	S	Disc diffusion
413	24775_1#126	GPS_BR_0075_08_R1	ERR2667154	ERS2553096	6	Dominant	VT	156	7-11-10-1-6-8-1	CC156	14	QUELLUNG	14	CONCORDANT	Pre-PCV	PCV7	VT	Brazil	MG	SAO GOTARDO	-193169	-460477	2008	JAN	>=5	Disease	CSF	Broth dilution	2	R	BROTH DILUTION	2	S	Broth dilution	0.03	S	Disc diffusion	S (CLSI)	S	Broth dilution	8	R	Disc diffusion	S	S	Broth dilution	0.5	S	Disc diffusion
414	24775_1#127	GPS_BR_0085_08_R1	ERR2667155	ERS2553097	18	Dominant	VT/NVT	7027	1-59-4-1-1-80-6	ST7027	16F	QUELLUNG	16F	CONCORDANT	Pre-PCV	NVT	NVT	Brazil	RN	GUARARAPES	-212533	-50646	2008	JAN	<5	Disease	CSF	Broth dilution	0.25	R	BROTH DILUTION	4	S	Broth dilution	0.03	S	Disc diffusion	S (CLSI)	S	Broth dilution	4	R	Disc diffusion	S	S	Broth dilution	0.25	S	Disc diffusion
415	24775_1#128	GPS_BR_0147_08_R1	ERR2667156	ERS2553098	16	Dominant	VT/NVT	66	2-8-2-4-6-1-1	CC66	14	QUELLUNG	14	CONCORDANT	Pre-PCV	PCV7	VT	Brazil	GO	GOIANIA	-166809	-492533	2008	FEB	<5	Disease	BLOOD	Broth dilution	1	R	BROTH DILUTION	4	S	Broth dilution	0.25	S	Disc diffusion	S (CLSI)	S	Broth dilution	>32	R	Disc diffusion	S	S	Broth dilution	1	S	Disc diffusion
416	24775_1#129	GPS_BR_0149_08_R1	ERR2667157	ERS2553099	6	Dominant	VT	12506	7-11-10-1-6-8-633	CC156	14	QUELLUNG	14	CONCORDANT	Pre-PCV	PCV7	VT	Brazil	GO	GOIANIA	-166809	-492533	2008	FEB	<5	Disease	BLOOD	Broth dilution	4	R	BROTH DILUTION	4	S	Broth dilution	0.25	S	Disc diffusion	S (CLSI)	S	Broth dilution	>32	R	Disc diffusion	S	S	Broth dilution	1	S	Disc diffusion
417	24775_1#130	GPS_BR_0213_08_R1	ERR2667158	ERS2553100	6	Dominant	VT	156	7-11-10-1-6-8-1	CC156	14	QUELLUNG	14	CONCORDANT	Pre-PCV	PCV7	VT	Brazil	SP	S PAULO	-235507	-466334	2008	APR	<5	Disease	BLOOD	Broth dilution	2	R	BROTH DILUTION	4	S	Broth dilution	0.06	S	Disc diffusion	S (CLSI)	S	Broth dilution	8	R	Disc diffusion	S	S	Broth dilution	0.5	S	Disc diffusion
418	24775_1#131	GPS_BR_0265_08_R1	ERR2667159	ERS2553101	12	Dominant	NVT	180	7-15-2-10-6-1-22	CC180	3	QUELLUNG	3	CONCORDANT	Pre-PCV	PCV13	NVT	Brazil	SP	CAMPINAS	-229056	-470608	2008	MAY	>=5	Disease	BLOOD	Disc diffusion	S (CLSI non-meningitis)	unknown	Disc diffusion	S (CLSI)	S	Disc diffusion	S (CLSI)	S	Disc diffusion	S (CLSI)	S	Disc diffusion	S (CLSI)	S	Disc diffusion	S	S	Disc diffusion	S	S	Disc diffusion
419	24775_1#132	GPS_BR_0292_08_R1	ERR2667160	ERS2553102	191	intermediate	NVT	494	16-44-1-16-9-70-17	CC546	28A	QUELLUNG	28A	CONCORDANT	Pre-PCV	NVT	NVT	Brazil	SP	SOROCABA	-235017	-474581	2008	MAY	>=5	Disease	CSF	Disc diffusion	S (CLSI meningitis)	S	Disc diffusion	S (CLSI)	S	Disc diffusion	S (CLSI)	S	Disc diffusion	R (CLSI)	R	Disc diffusion	S (CLSI)	S	Disc diffusion	S	S	Disc diffusion	S	S	Disc diffusion
420	24775_1#133	GPS_BR_0307_08_R1	ERR1788392	ERS2553103	16	Dominant	VT/NVT	12840	2-13-2-4-9-742-1	CC9747	24	QUELLUNG	24F	CONCORDANT incomplete genotypic differentiation	Pre-PCV	NVT	NVT	Brazil	PR	FRANCISCO BELTRAO	-260791	-530534	2008	MAY	>=5	Disease	CSF	Disc diffusion	S (CLSI meningitis)	S	Disc diffusion	S (CLSI)	S	Disc diffusion	S (CLSI)	S	Disc diffusion	S (CLSI)	S	Disc diffusion	S (CLSI)	S	Disc diffusion	S	S	Disc diffusion	S	S	Disc diffusion
421	24775_1#134	GPS_BR_0375_08_R1	ERR1788400	ERS2553104	16	Dominant	VT/NVT	66	2-8-2-4-6-1-1	CC66	9N	QUELLUNG	9N	CONCORDANT	Pre-PCV	NVT	NVT	Brazil	SP	FRANCA	-205382	-47401	2008	JUN	>=5	Disease	CSF	Disc diffusion	S (CLSI meningitis)	S	Disc diffusion	S (CLSI)	S	Disc diffusion	S (CLSI)	S	Disc diffusion	S (CLSI)	S	Disc diffusion	S (CLSI)	S	Disc diffusion	S	S	Disc diffusion	S	S	Disc diffusion
422	24775_1#135	GPS_BR_0388_08_R1	ERR2667163	ERS2553105	6	Dominant	VT	162	7-11-10-1-6-8-14	CC156	9V	QUELLUNG	9V	CONCORDANT	Pre-PCV	PCV7	VT	Brazil	SP	S PAULO	-235507	-466334	2008	JUN	>=5	Disease	BLOOD	Disc diffusion	S (CLSI non-meningitis)	unknown	Disc diffusion	S (CLSI)	S	Disc diffusion	S (CLSI)	S	Disc diffusion	S (CLSI)	S	Disc diffusion	R (CLSI)	R	Disc diffusion	S	S	Disc diffusion	S	S	Disc diffusion
423	24775_1#136	GPS_BR_0405_08_R1	ERR2667164	ERS2553106	31	Dominant	VT	304	13-8-13-5-17-4-8	CC5316	1	QUELLUNG	1	CONCORDANT	Pre-PCV	PCV10	VT	Brazil	SP	CAMPINAS	-229056	-470608	2008	JUN	<5	Disease	BLOOD	Disc diffusion	S (CLSI non-meningitis)	unknown	Disc diffusion	S (CLSI)	S	Disc diffusion	S (CLSI)	S	Disc diffusion	S (CLSI)	S	Disc diffusion	R (CLSI)	R	Disc diffusion	S	S	Disc diffusion	S	S	Disc diffusion
424	24775_1#137	GPS_BR_0414_08_R1	ERR2667165	ERS2553107	6	Dominant	VT	156	7-11-10-1-6-8-1	CC156	14	QUELLUNG	14	CONCORDANT	Pre-PCV	PCV7	VT	Brazil	SC	FLORIANOPOLIS	-275973	-485496	2008	JUN	<5	Disease	CSF	Broth dilution	2	R	BROTH DILUTION	4	S	Broth dilution	0.03	S	Disc diffusion	S (CLSI)	S	Broth dilution	16	R	Disc diffusion	S	S	Broth dilution	0.25	S	Disc diffusion
425	24775_1#138	GPS_BR_0472_08_R1	ERR2667166	ERS2553108	12	Dominant	NVT	180	7-15-2-10-6-1-22	CC180	3	QUELLUNG	3	CONCORDANT	Pre-PCV	PCV13	NVT	Brazil	SP	CAMPINAS	-229056	-470608	2008	JUL	>=5	Disease	CSF	Disc diffusion	S (CLSI meningitis)	S	Disc diffusion	S (CLSI)	S	Disc diffusion	S (CLSI)	S	Disc diffusion	S (CLSI)	S	Disc diffusion	S (CLSI)	S	Disc diffusion	S	S	Disc diffusion	S	S	Disc diffusion
426	24775_1#139	GPS_BR_0480_08_R1	ERR2667167	ERS2553109	18	Dominant	VT/NVT	733	1-59-4-1-1-80-5	ST733	19A	QUELLUNG	19A	CONCORDANT	Pre-PCV	PCV13	NVT	Brazil	PB	JOAO PESSOA	-71216	-34882	2008	JUL	>=5	Disease	CSF	Disc diffusion	S (CLSI meningitis)	S	Disc diffusion	S (CLSI)	S	Disc diffusion	S (CLSI)	S	Disc diffusion	S (CLSI)	S	Disc diffusion	R (CLSI)	R	Disc diffusion	S	S	Disc diffusion	S	S	Disc diffusion
427	24775_1#140	GPS_BR_0485_08_R1	ERR2667168	ERS2553110	38	Dominant	NVT	755	10-43-41-18-15-49-6	CC393	38	QUELLUNG	38	CONCORDANT	Pre-PCV	NVT	NVT	Brazil	BA	CAMACARI	-126998	-383261	2008	JUL	<5	Disease	CSF	Disc diffusion	S (CLSI meningitis)	S	Disc diffusion	S (CLSI)	S	Disc diffusion	S (CLSI)	S	Disc diffusion	S (CLSI)	S	Disc diffusion	S (CLSI)	S	Disc diffusion	S	S	Disc diffusion	S	S	Disc diffusion
428	24775_1#141	GPS_BR_0500_08_R1	ERR2667169	ERS2553111	1	Dominant	VT/NVT	320	4-16-19-15-6-20-1	CC320	19A	QUELLUNG	19A	CONCORDANT	Pre-PCV	PCV13	NVT	Brazil	MG	UBERLANDIA	-189188	-482768	2008	JUL	<5	Disease	BLOOD	Broth dilution	4	R	BROTH DILUTION	4	S	Broth dilution	>8	R	Disc diffusion	R (CLSI)	R	Broth dilution	8	R	Disc diffusion	R	R	Broth dilution	0.25	S	Disc diffusion
429	24775_1#142	GPS_BR_0522_08_R1	ERR2667170	ERS2553112	8	Dominant	VT	289	16-12-9-1-41-33-33	CC289	5	QUELLUNG	5	CONCORDANT	Pre-PCV	PCV10	VT	Brazil	SP	CAMPINAS	-229056	-470608	2008	JUL	<5	Disease	BLOOD	Disc diffusion	S (CLSI non-meningitis)	unknown	Disc diffusion	S (CLSI)	S	Disc diffusion	S (CLSI)	S	Disc diffusion	S (CLSI)	S	Disc diffusion	I (CLSI)	I	Disc diffusion	S	S	Disc diffusion	S	S	Disc diffusion
430	24775_1#143	GPS_BR_0534_08_R1	ERR2667171	ERS2553113	811	Rare	VT	14471	10-5-78-2-15-20-28	ST1135~	6E(6B)	QUELLUNG	6B	CONCORDANT	Pre-PCV	PCV7	VT	Brazil	PE	RECIFE	-80642	-348782	2008	JUL	<5	Disease	CSF	Broth dilution	0.06	S	BROTH DILUTION	2	S	Broth dilution	0.03	S	Disc diffusion	S (CLSI)	S	Broth dilution	1	I	Disc diffusion	S	S	Broth dilution	0.25	S	Disc diffusion
431	24775_1#144	GPS_BR_0712_08_R1	ERR2667172	ERS2553114	11	Dominant	VT/NVT	193	8-10-2-16-1-26-1	CC193	18C	QUELLUNG	18C	CONCORDANT	Pre-PCV	PCV7	VT	Brazil	SP	SAO JOSE DOS CAMPOS	-231806	-458907	2008	SEP	<5	Disease	BLOOD	Disc diffusion	S (CLSI non-meningitis)	unknown	Disc diffusion	S (CLSI)	S	Disc diffusion	S (CLSI)	S	Disc diffusion	S (CLSI)	S	Disc diffusion	R (CLSI)	R	Disc diffusion	S	S	Disc diffusion	S	S	Disc diffusion
432	24775_1#146	GPS_BR_0271_09_R1	ERR2667174	ERS2553116	83	intermediate	NVT	232	13-9-15-14-10-16-1	CC378	3	QUELLUNG	3	CONCORDANT	Pre-PCV	PCV13	NVT	Brazil	SP	RIBEIRAO PRETO	-211783	-478067	2009	MAY	>=5	Disease	CSF	Disc diffusion	S (CLSI meningitis)	S	Disc diffusion	S (CLSI)	S	Disc diffusion	S (CLSI)	S	Disc diffusion	S (CLSI)	S	Disc diffusion	S (CLSI)	S	Disc diffusion	S	S	Disc diffusion	S	S	Disc diffusion
433	24775_1#147	GPS_BR_0325_09_R1	ERR2667175	ERS2553117	11	Dominant	VT/NVT	193	8-10-2-16-1-26-1	CC193	18C	QUELLUNG	18C	CONCORDANT	Pre-PCV	PCV7	VT	Brazil	SP	CAMPINAS	-229056	-470608	2009	MAY	>=5	Disease	CSF	Disc diffusion	S (CLSI meningitis)	S	Disc diffusion	S (CLSI)	S	Disc diffusion	S (CLSI)	S	Disc diffusion	S (CLSI)	S	Disc diffusion	S (CLSI)	S	Disc diffusion	S	S	Disc diffusion	S	S	Disc diffusion
434	24775_1#148	GPS_BR_0337_09_R1	ERR2667176	ERS2553118	391	Rare	NVT	3787	8-8-19-16-6-1-68	ST3787	6E(6A)	QUELLUNG	6A	CONCORDANT to serogroup level	Pre-PCV	PCV13	NVT	Brazil	SP	S JOSE R PRETO	-220878	-438215	2009	MAY	<5	Disease	CSF	Disc diffusion	S (CLSI meningitis)	S	Disc diffusion	S (CLSI)	S	Disc diffusion	S (CLSI)	S	Disc diffusion	S (CLSI)	S	Disc diffusion	R (CLSI)	R	Disc diffusion	S	S	Disc diffusion	S	S	Disc diffusion
435	24775_1#149	GPS_BR_0400_09_R1	ERR2667177	ERS2553119	15	Dominant	VT	191	8-9-2-1-6-1-17	CC191	7F	QUELLUNG	7F	CONCORDANT	Pre-PCV	PCV10	VT	Brazil	SP	ARACATUBA	-21208	-50439	2009	JUN	>=5	Disease	CSF	Disc diffusion	S (CLSI meningitis)	S	Disc diffusion	S (CLSI)	S	Disc diffusion	S (CLSI)	S	Disc diffusion	S (CLSI)	S	Disc diffusion	S (CLSI)	S	Disc diffusion	S	S	Disc diffusion	S	S	Disc diffusion
436	24775_1#150	GPS_BR_0421_09_R1	ERR2667178	ERS2553120	394	Rare	NVT	5406	18-5-2-5-13-343-14	ST5406	29	QUELLUNG	29	CONCORDANT	Pre-PCV	NVT	NVT	Brazil	SP	S PAULO	-235507	-466334	2009	JUL	<5	Disease	CSF	Disc diffusion	S (CLSI meningitis)	S	Disc diffusion	S (CLSI)	S	Disc diffusion	S (CLSI)	S	Disc diffusion	S (CLSI)	S	Disc diffusion	S (CLSI)	S	Disc diffusion	S	S	Disc diffusion	S	S	Disc diffusion
437	24775_1#151	GPS_BR_0494_09_R1	ERR2667179	ERS2553121	231	intermediate	VT/NVT	12465	1-5-4-8-13-20-14	ST12465	6E(6B)	QUELLUNG	6B	CONCORDANT to serogroup level	Pre-PCV	PCV7	VT	Brazil	RJ	RIO DE JANEIRO	-22911	-432094	2009	JUL	>=5	Disease	CSF	Disc diffusion	S (CLSI meningitis)	S	Disc diffusion	S (CLSI)	S	Disc diffusion	S (CLSI)	S	Disc diffusion	S (CLSI)	S	Disc diffusion	R (CLSI)	R	Disc diffusion	S	S	Disc diffusion	S	S	Disc diffusion
438	24775_1#152	GPS_BR_0519_09_R1	ERR2667180	ERS2553122	7	Dominant	NVT	727	1-8-9-18-6-4-28	CC439	23B	QUELLUNG	23B	CONCORDANT	Pre-PCV	NVT	NVT	Brazil	SP	CAMPINAS	-229056	-470608	2009	JUL	>=5	Disease	BLOOD	Disc diffusion	S (CLSI non-meningitis)	unknown	Disc diffusion	S (CLSI)	S	Disc diffusion	S (CLSI)	S	Disc diffusion	S (CLSI)	S	Disc diffusion	I (CLSI)	I	Disc diffusion	S	S	Disc diffusion	S	S	Disc diffusion
439	24775_1#153	GPS_BR_0641_09_R1	ERR2667181	ERS2553123	231	intermediate	VT/NVT	724	1-5-4-8-13-20-17	ST724	6E(6B)	QUELLUNG	6B	CONCORDANT to serogroup level	Pre-PCV	PCV7	VT	Brazil	MG	GOVERNADOR VALADARES	-188539	-419459	2009	AUG	<5	Disease	CSF	Disc diffusion	S (CLSI meningitis)	S	Disc diffusion	S (CLSI)	S	Disc diffusion	S (CLSI)	S	Disc diffusion	S (CLSI)	S	Disc diffusion	R (CLSI)	R	Disc diffusion	S	S	Disc diffusion	S	S	Disc diffusion
440	24775_1#154	GPS_BR_0711_09_R1	ERR2667182	ERS2553124	124	intermediate	NVT	1030	15-8-8-18-15-1-9	CC235	20	QUELLUNG	20	CONCORDANT	Pre-PCV	NVT	NVT	Brazil	BA	SALVADOR	-129822	-384813	2009	OCT	>=5	Disease	CSF	Disc diffusion	S (CLSI meningitis)	S	Disc diffusion	S (CLSI)	S	Disc diffusion	S (CLSI)	S	Disc diffusion	S (CLSI)	S	Disc diffusion	S (CLSI)	S	Disc diffusion	S	S	Disc diffusion	S	S	Disc diffusion
441	24775_1#155	GPS_BR_0824_09_R1	ERR2667183	ERS2553125	47	Dominant	VT/NVT	315	20-28-1-1-15-14-14	CC315	6E(6B)	QUELLUNG	6B	CONCORDANT to serogroup level	Pre-PCV	PCV7	VT	Brazil	SP	CAMPINAS	-229056	-470608	2009	NOV	<5	Disease	BLOOD	Broth dilution	0.125	R	BROTH DILUTION	2	S	Broth dilution	>8	R	Disc diffusion	R (CLSI)	R	Broth dilution	1	I	Disc diffusion	R	R	Broth dilution	0.25	S	Disc diffusion
442	24775_1#156	GPS_BR_0901_09_R1	ERR1795458	ERS2553126	15	Dominant	VT	191	8-9-2-1-6-1-17	CC191	7F	QUELLUNG	7F	CONCORDANT	Pre-PCV	PCV10	VT	Brazil	SP	SAO JOSE DOS CAMPOS	-231806	-458907	2009	DEC	>=5	Disease	BLOOD	Disc diffusion	S (CLSI non-meningitis)	unknown	Disc diffusion	S (CLSI)	S	Disc diffusion	S (CLSI)	S	Disc diffusion	S (CLSI)	S	Disc diffusion	S (CLSI)	S	unknown	unknown	unknown	Disc diffusion	S	S	Disc diffusion
443	24775_1#157	GPS_BR_0029_10_R1	ERR2667185	ERS2553127	15	Dominant	VT	191	8-9-2-1-6-1-17	CC191	7F	QUELLUNG	7F	CONCORDANT	Pre-PCV	PCV10	VT	Brazil	MG	BELO HORIZONTE	-199227	-439451	2009	JAN	<5	Disease	CSF	Disc diffusion	S (CLSI meningitis)	S	Disc diffusion	S (CLSI)	S	Disc diffusion	S (CLSI)	S	Disc diffusion	S (CLSI)	S	Disc diffusion	S (CLSI)	S	Disc diffusion	S	S	Disc diffusion	S	S	Disc diffusion
444	24775_1#158	GPS_BR_0293_12_R1	ERR2667186	ERS2553128	12	Dominant	NVT	180	7-15-2-10-6-1-22	CC180	3	QUELLUNG	3	CONCORDANT	Post-PCV10	PCV13	NVT	Brazil	SP	S PAULO	-235507	-466334	2012	APR	<5	Disease	BLOOD	Disc diffusion	S (CLSI non-meningitis)	unknown	Disc diffusion	S (CLSI)	S	Disc diffusion	S (CLSI)	S	Disc diffusion	S (CLSI)	S	Disc diffusion	S (CLSI)	S	Disc diffusion	S	S	Disc diffusion	S	S	Disc diffusion
445	24775_1#159	GPS_BR_0296_12_R1	ERR2667187	ERS2553129	16	Dominant	VT/NVT	66	2-8-2-4-6-1-1	CC66	9N	QUELLUNG	9N	CONCORDANT	Post-PCV10	NVT	NVT	Brazil	SP	S PAULO	-235507	-466334	2012	APR	<5	Disease	BLOOD	Disc diffusion	S (CLSI non-meningitis)	unknown	Disc diffusion	S (CLSI)	S	Disc diffusion	S (CLSI)	S	Disc diffusion	S (CLSI)	S	Disc diffusion	S (CLSI)	S	Disc diffusion	S	S	Disc diffusion	S	S	Disc diffusion
446	24775_1#160	GPS_BR_0342_12_R1	ERR2667188	ERS2553130	18	Dominant	VT/NVT	14432	484-59-4-1-1-80-14	CC2258	16F	QUELLUNG	16F	CONCORDANT	Post-PCV10	NVT	NVT	Brazil	SP	S PAULO	-235507	-466334	2012	APR	<5	Disease	BLOOD	Disc diffusion	S (CLSI non-meningitis)	unknown	Disc diffusion	S (CLSI)	S	Disc diffusion	S (CLSI)	S	Disc diffusion	S (CLSI)	S	Disc diffusion	S (CLSI)	S	Disc diffusion	S	S	Disc diffusion	S	S	Disc diffusion
447	24775_1#161	GPS_BR_0366_12_R1	ERR2667189	ERS2553131	11	Dominant	VT/NVT	2814	13-10-2-16-1-26-1	CC193	18B	QUELLUNG	18B	CONCORDANT	Post-PCV10	NVT	NVT	Brazil	GO	GOIANIA	-166809	-492533	2012	MAY	<5	Disease	CSF	Disc diffusion	S (CLSI meningitis)	S	Disc diffusion	S (CLSI)	S	Disc diffusion	S (CLSI)	S	Disc diffusion	S (CLSI)	S	Disc diffusion	S (CLSI)	S	Disc diffusion	S	S	Disc diffusion	S	S	Disc diffusion
448	24775_1#162	GPS_BR_0535_12_R1	ERR2089374	ERS2553132	38	Dominant	NVT	393	10-43-41-18-13-49-6	CC393	38	QUELLUNG	38	CONCORDANT	Post-PCV10	NVT	NVT	Brazil	RS	PORTO ALEGRE	-30033	-512305	2012	JUN	<5	Disease	CSF	Disc diffusion	S (CLSI meningitis)	S	Disc diffusion	S (CLSI)	S	Disc diffusion	S (CLSI)	S	Disc diffusion	R (CLSI)	R	Disc diffusion	S (CLSI)	S	Disc diffusion	S	S	Disc diffusion	S	S	Disc diffusion
449	24775_1#163	GPS_BR_0938_12_R1	ERR2089417	ERS2553133	38	Dominant	NVT	393	10-43-41-18-13-49-6	CC393	38	QUELLUNG	38	CONCORDANT	Post-PCV10	NVT	NVT	Brazil	RS	PORTO ALEGRE	-30033	-512305	2012	SEP	<5	Disease	BLOOD	Disc diffusion	S (CLSI non-meningitis)	unknown	Disc diffusion	S (CLSI)	S	Disc diffusion	S (CLSI)	S	Disc diffusion	R (CLSI)	R	Disc diffusion	S (CLSI)	S	Disc diffusion	S	S	Disc diffusion	S	S	Disc diffusion
450	24775_1#164	GPS_BR_0963_12_R1	ERR2667192	ERS2553134	3	Dominant	NVT	62	2-5-29-12-16-3-14	CC62	11A	QUELLUNG	11A	CONCORDANT	Post-PCV10	PCV20	NVT	Brazil	RS	PORTO ALEGRE	-30033	-512305	2012	SEP	<5	Disease	BLOOD	Disc diffusion	S (CLSI non-meningitis)	unknown	Disc diffusion	S (CLSI)	S	Disc diffusion	S (CLSI)	S	Disc diffusion	S (CLSI)	S	Disc diffusion	R (CLSI)	R	Disc diffusion	S	S	Disc diffusion	S	S	Disc diffusion
451	24775_1#165	GPS_BR_1041_12_R1	ERR2667193	ERS2553135	3	Dominant	NVT	53	2-5-1-11-16-3-14	CC53	8	QUELLUNG	8	CONCORDANT	Post-PCV10	PCV20	NVT	Brazil	SP	CAMPINAS	-229056	-470608	2012	OCT	>=5	Disease	BLOOD	Disc diffusion	S (CLSI non-meningitis)	unknown	Disc diffusion	S (CLSI)	S	Disc diffusion	S (CLSI)	S	Disc diffusion	S (CLSI)	S	Disc diffusion	S (CLSI)	S	Disc diffusion	S	S	Disc diffusion	S	S	Disc diffusion
452	24775_1#166	GPS_BR_1063_12_R1	ERR2089430	ERS2553136	38	Dominant	NVT	755	10-43-41-18-15-49-6	CC393	38	QUELLUNG	38	CONCORDANT	Post-PCV10	NVT	NVT	Brazil	SP	S PAULO	-235507	-466334	2012	OCT	<5	Disease	BLOOD	Disc diffusion	S (CLSI non-meningitis)	unknown	Disc diffusion	S (CLSI)	S	Disc diffusion	S (CLSI)	S	Disc diffusion	S (CLSI)	S	Disc diffusion	S (CLSI)	S	Disc diffusion	S	S	Disc diffusion	S	S	Disc diffusion
453	24775_1#170	GPS_BR_0299_13_R1	ERR2667198	ERS2553140	7	Dominant	NVT	727	1-8-9-18-6-4-28	CC439	23B	QUELLUNG	23B	CONCORDANT	Post-PCV10	NVT	NVT	Brazil	SP	S PAULO	-235507	-466334	2013	APR	>=5	Disease	BLOOD	Disc diffusion	S (CLSI non-meningitis)	unknown	Disc diffusion	S (CLSI)	S	Disc diffusion	S (CLSI)	S	Disc diffusion	S (CLSI)	S	Disc diffusion	R (CLSI)	R	Disc diffusion	S	S	Disc diffusion	S	S	Disc diffusion
454	24775_1#174	GPS_BR_0486_13_R1	ERR2667202	ERS2553144	702	Rare	NVT	10404	7-5-12-1-6-1-8	CC2991	15A	QUELLUNG	15A	CONCORDANT	Post-PCV10	NVT	NVT	Brazil	SP	S PAULO	-235507	-466334	2013	JUN	<5	Disease	BLOOD	Disc diffusion	S (CLSI non-meningitis)	unknown	Disc diffusion	S (CLSI)	S	Disc diffusion	S (CLSI)	S	Disc diffusion	S (CLSI)	S	Disc diffusion	S (CLSI)	S	Disc diffusion	S	S	Disc diffusion	S	S	Disc diffusion
455	24775_1#175	GPS_BR_0488_13_R1	ERR2667203	ERS2553145	18	Dominant	VT/NVT	7027	1-59-4-1-1-80-6	ST7027	16F	QUELLUNG	16F	CONCORDANT	Post-PCV10	NVT	NVT	Brazil	ES	VITORIA	-202997	-403016	2013	JUN	<5	Disease	CSF	Broth dilution	0.06	S	BROTH DILUTION	2	S	Broth dilution	0.03	S	Disc diffusion	S (CLSI)	S	Broth dilution	4	R	Disc diffusion	S	S	Broth dilution	0.125	S	Disc diffusion
456	24775_1#176	GPS_BR_0509_13_R1	ERR2667204	ERS2553146	8	Dominant	VT	289	16-12-9-1-41-33-33	CC289	5	QUELLUNG	5	CONCORDANT	Post-PCV10	PCV10	VT	Brazil	SP	S PAULO	-235507	-466334	2013	JUN	>=5	Disease	BLOOD	Disc diffusion	S (CLSI non-meningitis)	unknown	Disc diffusion	S (CLSI)	S	Disc diffusion	S (CLSI)	S	Disc diffusion	R (CLSI)	R	Disc diffusion	R (CLSI)	R	Disc diffusion	S	S	Disc diffusion	S	S	Disc diffusion
457	24775_1#177	GPS_BR_0604_13_R1	ERR2667205	ERS2553147	574	Rare	NVT	14531	1-8-69-8-32-3-275	CC4877	35B	QUELLUNG	35B	CONCORDANT	Post-PCV10	NVT	NVT	Brazil	SP	CAMPINAS	-229056	-470608	2013	JUN	<5	Disease	BLOOD	Disc diffusion	S (CLSI non-meningitis)	unknown	Disc diffusion	S (CLSI)	S	Disc diffusion	S (CLSI)	S	Disc diffusion	S (CLSI)	S	Disc diffusion	S (CLSI)	S	Disc diffusion	S	S	Disc diffusion	S	S	Disc diffusion
458	24775_1#178	GPS_BR_0636_13_R1	ERR2667206	ERS2553148	16	Dominant	VT/NVT	66	2-8-2-4-6-1-1	CC66	9N	QUELLUNG	9N	CONCORDANT	Post-PCV10	NVT	NVT	Brazil	SP	S PAULO	-235507	-466334	2013	JUL	>=5	Disease	BLOOD	Disc diffusion	S (CLSI non-meningitis)	unknown	Disc diffusion	S (CLSI)	S	Disc diffusion	S (CLSI)	S	Disc diffusion	S (CLSI)	S	Disc diffusion	S (CLSI)	S	Disc diffusion	S	S	Disc diffusion	S	S	Disc diffusion
459	24775_1#179	GPS_BR_0658_13_R1	ERR2667207	ERS2553149	16	Dominant	VT/NVT	66	2-8-2-4-6-1-1	CC66	9N	QUELLUNG	9N	CONCORDANT	Post-PCV10	NVT	NVT	Brazil	SP	S JOSE R PRETO	-220878	-438215	2013	JUL	<5	Disease	CSF	Disc diffusion	S (CLSI meningitis)	S	Disc diffusion	S (CLSI)	S	Disc diffusion	S (CLSI)	S	Disc diffusion	S (CLSI)	S	Disc diffusion	S (CLSI)	S	Disc diffusion	S	S	Disc diffusion	S	S	Disc diffusion
460	24775_1#180	GPS_BR_0687_13_R1	ERR2667208	ERS2553150	3	Dominant	NVT	53	2-5-1-11-16-3-14	CC53	8	QUELLUNG	8	CONCORDANT	Post-PCV10	PCV20	NVT	Brazil	SP	S PAULO	-235507	-466334	2013	JUL	>=5	Disease	BLOOD	Disc diffusion	S (CLSI non-meningitis)	unknown	Disc diffusion	S (CLSI)	S	Disc diffusion	S (CLSI)	S	Disc diffusion	R (CLSI)	R	Disc diffusion	S (CLSI)	S	Disc diffusion	S	S	Disc diffusion	S	S	Disc diffusion
461	24775_1#181	GPS_BR_0702_13_R1	ERR2089524	ERS2553151	45	intermediate	NVT	743	5-10-6-1-9-14-6	ST743	34	QUELLUNG	34	CONCORDANT	Post-PCV10	NVT	NVT	Brazil	GO	GOIANIA	-166809	-492533	2013	JUL	>=5	Disease	CSF	Disc diffusion	S (CLSI meningitis)	S	Disc diffusion	S (CLSI)	S	Disc diffusion	S (CLSI)	S	Disc diffusion	S (CLSI)	S	Disc diffusion	I (CLSI)	I	Disc diffusion	S	S	Disc diffusion	S	S	Disc diffusion
462	24775_1#182	GPS_BR_0814_13_R1	ERR2089535	ERS2553152	38	Dominant	NVT	393	10-43-41-18-13-49-6	CC393	38	QUELLUNG	38	CONCORDANT	Post-PCV10	NVT	NVT	Brazil	DF	BRASILIA	-157934	-478823	2013	AUG	<5	Disease	BLOOD	Disc diffusion	S (CLSI non-meningitis)	unknown	Disc diffusion	S (CLSI)	S	Disc diffusion	S (CLSI)	S	Disc diffusion	S (CLSI)	S	Disc diffusion	S (CLSI)	S	Disc diffusion	S	S	Disc diffusion	S	S	Disc diffusion
463	24775_1#183	GPS_BR_0921_13_R1	ERR2667211	ERS2553153	10	Dominant	VT/NVT	230	12-19-2-17-6-22-14	CC230	24	QUELLUNG	24F	CONCORDANT	Post-PCV10	NVT	NVT	Brazil	SP	S PAULO	-235507	-466334	2013	SEP	<5	Disease	BLOOD	Broth dilution	0.5	R	BROTH DILUTION	2	S	Broth dilution	>8	R	Disc diffusion	R (CLSI)	R	Broth dilution	1	I	Disc diffusion	R	R	Broth dilution	0.5	S	Disc diffusion
464	24775_1#184	GPS_BR_1077_13_R1	ERR2667212	ERS2553154	139	intermediate	NVT	14437	1-12-4-18-17-4-941	ST34~	33B	QUELLUNG	33B	CONCORDANT	Post-PCV10	NVT	NVT	Brazil	RS	PORTO ALEGRE	-30033	-512305	2013	OCT	>=5	Disease	BLOOD	Disc diffusion	S (CLSI non-meningitis)	unknown	Disc diffusion	S (CLSI)	S	Disc diffusion	S (CLSI)	S	Disc diffusion	S (CLSI)	S	Disc diffusion	S (CLSI)	S	Disc diffusion	S	S	Disc diffusion	S	S	Disc diffusion
465	24775_1#185	GPS_BR_1162_13_R1	ERR2667213	ERS2553155	16	Dominant	VT/NVT	4913	2-16-4-1-9-1-1	ST4913	15A	QUELLUNG	15A	CONCORDANT	Post-PCV10	NVT	NVT	Brazil	PR	TOLEDO	-247222	-537402	2013	NOV	<5	Disease	CSF	Disc diffusion	S (CLSI meningitis)	S	Disc diffusion	S (CLSI)	S	Disc diffusion	S (CLSI)	S	Disc diffusion	S (CLSI)	S	Disc diffusion	R (CLSI)	R	Disc diffusion	S	S	Disc diffusion	S	S	Disc diffusion
466	24775_1#186	GPS_BR_1251_13_R1	ERR2667214	ERS2553156	3	Dominant	NVT	62	2-5-29-12-16-3-14	CC62	11A	QUELLUNG	11A	CONCORDANT	Post-PCV10	PCV20	NVT	Brazil	PR	CURITIBA	-254296	-492712	2013	DEC	>=5	Disease	BLOOD	Disc diffusion	S (CLSI non-meningitis)	unknown	Disc diffusion	S (CLSI)	S	Disc diffusion	S (CLSI)	S	Disc diffusion	S (CLSI)	S	Disc diffusion	S (CLSI)	S	Disc diffusion	S	S	Disc diffusion	S	S	Disc diffusion
[truncated: 37 more columns]
